# Supplementary material for: A Genome-Wide Association Study of a Korean Population Identifies Genetic Susceptibility to Hypertension Based on Sex-Specific Differences
Source: Genes (Basel). 2021 Nov 16;12(11):1804. doi: 10.3390/genes12111804 (PMC8622776; doi:10.3390/genes12111804)
Supplement: Supplementary file 1 [file genes-12-01804-s001.zip]

Archive with 4 entries (4 files):
- genes-1446663-Supplementary.pdf
- Supplementary Table S1.xlsx
- Supplementary Table S2.xlsx
- Supplementary Table S3.xlsx
