# Supplementary material for: A Genome-Wide Association Study of a Korean Population Identifies Genetic Susceptibility to Hypertension Based on Sex-Specific Differences
Source: Genes (Basel). 2021 Nov 16;12(11):1804. doi: 10.3390/genes12111804 (PMC8622776; doi:10.3390/genes12111804)
Supplement: Supplementary file 1 [file genes-12-01804-s001.zip › Supplementary Table S1.xlsx]

## Sheet: Sheet1
Supplementary Table S1: Results of functional enrichment tests with GWAS catalog gene sets
N_genes: number of genes in a gene set, N_overlap: number of intersection of genes in a gene set and input list, P: nominal P value, adjP: multiple testing corrected P value
# Hypertension							# Systolic blood pressure							# Diastolic blood pressure
Category	GeneSet	N_genes	N_overlap	p	adjP		Category	GeneSet	N_genes	N_overlap	p	adjP		Category	GeneSet	N_genes	N_overlap	p	adjP
GWAScatalog	Blood protein levels	1935	203	2.12379e-22	3.85468e-19		GWAScatalog	Blood protein levels	1935	178	1.72707e-24	3.13463e-21		GWAScatalog	Blood protein levels	1935	179	4.46179e-22	8.09815e-19
GWAScatalog	Inflammatory bowel disease	730	102	6.08176e-20	5.5192e-17		GWAScatalog	Estimated glomerular filtration rate	534	66	1.6355e-15	1.48422e-12		GWAScatalog	Obesity-related traits	756	88	4.91971e-17	4.46464e-14
GWAScatalog	Coronary artery disease	460	72	4.47196e-17	2.70553e-14		GWAScatalog	Intraocular pressure	399	52	2.04406e-13	1.23666e-10		GWAScatalog	Coronary artery disease	460	59	1.20892e-13	7.31394e-11
GWAScatalog	Ulcerative colitis	465	72	8.08472e-17	3.66844e-14		GWAScatalog	LDL cholesterol	182	31	1.65519e-11	7.51042e-09		GWAScatalog	LDL cholesterol	182	34	5.7126e-13	2.59209e-10
GWAScatalog	Heel bone mineral density	834	103	2.49327e-16	9.05059e-14		GWAScatalog	Heel bone mineral density	834	77	3.3514e-11	1.21656e-08		GWAScatalog	Inflammatory bowel disease	730	77	8.01133e-13	2.90811e-10
GWAScatalog	Crohn's disease	630	85	6.54421e-16	1.97962e-13		GWAScatalog	Autism spectrum disorder or schizophrenia	735	70	6.79837e-11	2.05651e-08		GWAScatalog	Intraocular pressure	399	51	6.30614e-12	1.90761e-09
GWAScatalog	Body mass index	1365	142	1.43107e-15	3.71056e-13		GWAScatalog	Obesity-related traits	756	71	9.28228e-11	2.40676e-08		GWAScatalog	Heel bone mineral density	834	80	3.53401e-11	9.16318e-09
GWAScatalog	Height	898	105	5.15426e-15	1.16937e-12		GWAScatalog	Total bilirubin levels	22	11	2.43237e-10	5.51844e-08		GWAScatalog	Diastolic blood pressure	650	66	1.78393e-10	4.04729e-08
GWAScatalog	Obesity-related traits	756	93	9.26006e-15	1.86745e-12		GWAScatalog	Inflammatory bowel disease	730	68	3.28637e-10	6.62752e-08		GWAScatalog	Systolic blood pressure	793	75	2.78097e-10	5.60828e-08
GWAScatalog	Diastolic blood pressure	650	84	1.17555e-14	2.13363e-12		GWAScatalog	Ulcerative colitis	465	49	1.88182e-09	3.4155e-07		GWAScatalog	Total bilirubin levels	22	11	4.49939e-10	8.16639e-08
GWAScatalog	Sum basophil neutrophil counts	132	32	1.51083e-13	2.49287e-11		GWAScatalog	Asthma	337	38	2.01267e-08	3.19443e-06		GWAScatalog	Estimated glomerular filtration rate	534	56	1.32569e-09	2.18738e-07
GWAScatalog	Total bilirubin levels	22	14	1.99539e-13	3.01803e-11		GWAScatalog	Cholesterol, total	121	21	2.11202e-08	3.19443e-06		GWAScatalog	Schizophrenia	827	75	1.80204e-09	2.72559e-07
GWAScatalog	Autism spectrum disorder or schizophrenia	735	88	2.30479e-13	3.21784e-11		GWAScatalog	Coronary artery disease	460	46	2.92322e-08	4.08127e-06		GWAScatalog	Cholesterol, total	121	22	1.13971e-08	1.59121e-06
GWAScatalog	Pulse pressure	690	82	2.25455e-12	2.92286e-10		GWAScatalog	Serum metabolite levels	105	19	4.89856e-08	6.2408e-06		GWAScatalog	Crohn's disease	630	60	1.3137e-08	1.70311e-06
GWAScatalog	Systolic blood pressure	793	90	2.52731e-12	3.05804e-10		GWAScatalog	Post bronchodilator FEV1/FVC ratio	199	27	5.15769e-08	6.2408e-06		GWAScatalog	Hair greying	36	12	2.02873e-08	2.45476e-06
GWAScatalog	Neutrophil count	173	35	3.27569e-12	3.71586e-10		GWAScatalog	Total cholesterol levels	189	26	6.8302e-08	7.54498e-06		GWAScatalog	Serum metabolite levels	105	20	2.30319e-08	2.61268e-06
GWAScatalog	Platelet count	348	51	2.05415e-11	2.19311e-09		GWAScatalog	Morning person	202	27	7.06692e-08	7.54498e-06		GWAScatalog	Pulse pressure	690	62	6.3972e-08	6.82996e-06
GWAScatalog	Plateletcrit	219	38	5.10698e-11	5.14953e-09		GWAScatalog	Post bronchodilator FEV1	120	20	9.14726e-08	9.22348e-06		GWAScatalog	Autism spectrum disorder or schizophrenia	735	64	1.23699e-07	1.2473e-05
GWAScatalog	Asthma	337	49	6.71345e-11	6.41311e-09		GWAScatalog	Squamous cell lung carcinoma	132	21	1.00582e-07	9.60824e-06		GWAScatalog	Offspring birth weight	153	23	2.07848e-07	1.91086e-05
GWAScatalog	Weight	185	34	1.05397e-10	9.56482e-09		GWAScatalog	Schizophrenia	827	67	1.08732e-07	9.86746e-06		GWAScatalog	Waist-to-hip ratio adjusted for BMI (additive genetic model)	60	14	2.10563e-07	1.91086e-05
GWAScatalog	Serum metabolite levels	105	24	5.91768e-10	5.11457e-08		GWAScatalog	Hair greying	36	11	1.22035e-07	1.05473e-05		GWAScatalog	Late-onset Alzheimer's disease	53	13	3.05405e-07	2.63957e-05
GWAScatalog	LDL cholesterol	182	32	1.17926e-09	9.35583e-08		GWAScatalog	LDL cholesterol levels	102	18	1.63012e-07	1.32179e-05		GWAScatalog	Autism spectrum disorder, attention deficit-hyperactivity disorder, bipolar disorder, major depressive disorder, and schizophrenia (combined)	46	12	4.21538e-07	3.47769e-05
GWAScatalog	Metabolite levels	117	25	1.18559e-09	9.35583e-08		GWAScatalog	Diastolic blood pressure	650	56	1.675e-07	1.32179e-05		GWAScatalog	Triglycerides	184	25	4.5437e-07	3.58557e-05
GWAScatalog	Sarcoidosis (non-Lofgren's syndrome without extrapulmonary manifestations)	31	13	1.54396e-09	1.16762e-07		GWAScatalog	Sarcoidosis (non-Lofgren's syndrome without extrapulmonary manifestations)	31	10	2.5927e-07	1.96073e-05		GWAScatalog	Total bilirubin levels in HIV-1 infection	25	9	5.79596e-07	4.12871e-05
GWAScatalog	Chronotype	556	64	2.11478e-09	1.53533e-07		GWAScatalog	Age-related macular degeneration	65	14	3.0126e-07	2.18715e-05		GWAScatalog	Blood metabolite levels	162	23	5.89884e-07	4.12871e-05
GWAScatalog	Post bronchodilator FEV1/FVC ratio	199	33	3.05471e-09	2.13242e-07		GWAScatalog	Crohn's disease	630	54	3.25517e-07	2.27236e-05		GWAScatalog	Body fat distribution (trunk fat ratio)	238	29	5.91441e-07	4.12871e-05
GWAScatalog	Estimated glomerular filtration rate	534	61	6.69012e-09	4.49725e-07		GWAScatalog	Total bilirubin levels in HIV-1 infection	25	9	3.55991e-07	2.39305e-05		GWAScatalog	Metabolite levels	117	19	6.95686e-07	4.66085e-05
GWAScatalog	Mosquito bite size	101	22	7.92077e-09	5.13436e-07		GWAScatalog	Glomerular filtration rate	109	18	4.57628e-07	2.96641e-05		GWAScatalog	Lung cancer	214	27	7.19029e-07	4.66085e-05
GWAScatalog	Atrial fibrillation	240	36	9.49907e-09	5.94511e-07		GWAScatalog	Prostate cancer	381	37	1.29819e-06	8.12486e-05		GWAScatalog	Post bronchodilator FEV1	120	19	1.0362e-06	6.48521e-05
GWAScatalog	Diisocyanate-induced asthma	189	31	1.18567e-08	7.1733e-07		GWAScatalog	Waist-to-hip ratio adjusted for BMI (joint analysis for main effect and physical activity interaction)	56	12	2.22838e-06	0.000134817		GWAScatalog	Squamous cell lung carcinoma	132	20	1.11438e-06	6.62097e-05
GWAScatalog	Prostate cancer	381	48	1.28522e-08	7.52474e-07		GWAScatalog	Lymphocyte counts	163	21	3.52922e-06	0.00020663		GWAScatalog	Lung function (FEV1)	78	15	1.13085e-06	6.62097e-05
GWAScatalog	Coffee consumption	105	22	1.68876e-08	9.57845e-07		GWAScatalog	Number of sexual partners	103	16	4.48571e-06	0.000254424		GWAScatalog	Ulcerative colitis	465	44	1.3086e-06	7.42219e-05
GWAScatalog	Schizophrenia	827	81	3.04734e-08	1.67603e-06		GWAScatalog	Offspring birth weight	153	20	4.77808e-06	0.000262794		GWAScatalog	Coronary artery disease (myocardial infarction, percutaneous transluminal coronary angioplasty, coronary artery bypass grafting, angina or chromic ischemic heart disease)	100	17	1.37344e-06	7.5539e-05
GWAScatalog	Atopic dermatitis	67	17	3.54992e-08	1.89503e-06		GWAScatalog	Creatinine levels	132	18	7.74614e-06	0.000413507		GWAScatalog	Serum uric acid levels	123	19	1.52204e-06	8.12501e-05
GWAScatalog	Serum uric acid levels	123	23	7.58363e-08	3.93265e-06		GWAScatalog	HDL cholesterol	242	26	7.98397e-06	0.000414026		GWAScatalog	Mosquito bite size	101	17	1.58515e-06	8.22015e-05
GWAScatalog	Type 1 diabetes and autoimmune thyroid diseases	23	10	8.15979e-08	4.1139e-06		GWAScatalog	Blood metabolite levels	162	20	1.14021e-05	0.000574854		GWAScatalog	Fibrinogen levels	71	14	1.86993e-06	9.3664e-05
GWAScatalog	Attention deficit hyperactivity disorder	97	20	9.88499e-08	4.84899e-06		GWAScatalog	Psoriasis	137	18	1.30656e-05	0.000640919		GWAScatalog	Body fat distribution (leg fat ratio)	225	27	1.92129e-06	9.3664e-05
GWAScatalog	Hip circumference adjusted for BMI	218	32	1.03211e-07	4.92969e-06		GWAScatalog	Autism spectrum disorder, attention deficit-hyperactivity disorder, bipolar disorder, major depressive disorder, and schizophrenia (combined)	46	10	1.36109e-05	0.000650098		GWAScatalog	Asthma	337	35	1.96101e-06	9.3664e-05
GWAScatalog	Systemic lupus erythematosus	348	43	1.25307e-07	5.83159e-06		GWAScatalog	Atopic dermatitis	67	12	1.57965e-05	0.000733662		GWAScatalog	Urate levels in lean individuals	36	10	2.07845e-06	9.67277e-05
GWAScatalog	Total bilirubin levels in HIV-1 infection	25	10	2.11968e-07	9.61803e-06		GWAScatalog	Waist-to-hip ratio adjusted for BMI in active individuals	47	10	1.66577e-05	0.000733662		GWAScatalog	HDL cholesterol	242	28	2.57593e-06	0.000115108
GWAScatalog	Intraocular pressure	399	46	3.56572e-07	1.55474e-05		GWAScatalog	Waist-to-hip ratio adjusted for body mass index	114	16	1.68927e-05	0.000733662		GWAScatalog	Total cholesterol levels	189	24	2.60023e-06	0.000115108
GWAScatalog	Mean corpuscular volume	349	42	3.59774e-07	1.55474e-05		GWAScatalog	D-dimer levels	15	6	1.69773e-05	0.000733662		GWAScatalog	Alzheimer's disease (late onset)	94	16	2.73916e-06	0.000115741
GWAScatalog	Major depressive disorder	210	30	4.63195e-07	1.95511e-05		GWAScatalog	Emphysema imaging phenotypes	38	9	1.75589e-05	0.000741147		GWAScatalog	Rheumatoid arthritis	216	26	2.78941e-06	0.000115741
GWAScatalog	Type 2 diabetes	494	53	4.75013e-07	1.95943e-05		GWAScatalog	Waist-hip ratio	115	16	1.88851e-05	0.000779009		GWAScatalog	Blond vs. brown/black hair color	152	21	2.80585e-06	0.000115741
GWAScatalog	Lung cancer	214	30	6.97e-07	2.81123e-05		GWAScatalog	Metabolite levels	117	16	2.35053e-05	0.000948048		GWAScatalog	Gallstone disease	30	9	3.33458e-06	0.000134495
GWAScatalog	Resting heart rate	139	23	7.45584e-07	2.94181e-05		GWAScatalog	Gestational age at birth (child effect)	10	5	2.42521e-05	0.000956903		GWAScatalog	Waist-to-hip ratio adjusted for BMI (joint analysis for main effect and physical activity interaction)	56	12	4.04779e-06	0.000159712
GWAScatalog	Waist circumference adjusted for body mass index	230	31	1.08689e-06	4.19726e-05		GWAScatalog	Waist-to-hip ratio adjusted for BMI (adjusted for smoking behaviour)	70	12	2.50273e-05	0.0009596		GWAScatalog	Major depressive disorder	210	25	5.24069e-06	0.00020238
GWAScatalog	Creatinine levels	132	22	1.13565e-06	4.29418e-05		GWAScatalog	Macular thickness	171	20	2.53779e-05	0.0009596		GWAScatalog	Fibrinogen	41	10	7.5203e-06	0.000279744
GWAScatalog	Allergic disease (asthma, hay fever or eczema)	292	36	1.35459e-06	5.01752e-05		GWAScatalog	Pulmonary function	61	11	3.31872e-05	0.00120686		GWAScatalog	Body mass index	1365	94	7.55231e-06	0.000279744
GWAScatalog	Chronic obstructive pulmonary disease	144	23	1.40757e-06	5.10949e-05		GWAScatalog	Body mass index	1365	87	3.32468e-05	0.00120686		GWAScatalog	FEV1	175	22	7.87641e-06	0.000285914
GWAScatalog	Total cholesterol levels	189	27	1.70157e-06	6.05558e-05		GWAScatalog	Hip circumference adjusted for BMI	218	23	3.46895e-05	0.00123454		GWAScatalog	LDL cholesterol levels	102	16	8.1706e-06	0.000290777
GWAScatalog	Sum neutrophil eosinophil counts	126	21	1.97367e-06	6.78607e-05		GWAScatalog	White matter hyperintensity burden	24	7	3.56452e-05	0.00124416		GWAScatalog	Diisocyanate-induced asthma	189	23	8.53673e-06	0.000297965
GWAScatalog	Glycated hemoglobin levels	78	16	1.98161e-06	6.78607e-05		GWAScatalog	Hemoglobin concentration	122	16	3.97032e-05	0.00135965		GWAScatalog	Systemic lupus erythematosus	348	34	1.02671e-05	0.0003516
GWAScatalog	Abdominal aortic aneurysm	19	8	2.26705e-06	7.61982e-05		GWAScatalog	Asthma (childhood onset)	266	26	4.16362e-05	0.00139944		GWAScatalog	Height	898	67	1.3457e-05	0.000446343
GWAScatalog	Advanced age-related macular degeneration	63	14	3.16076e-06	0.000103637		GWAScatalog	Response to amphetamines	33	8	4.30796e-05	0.00142163		GWAScatalog	Joint mobility (Beighton score)	35	9	1.35255e-05	0.000446343
GWAScatalog	Asthma (childhood onset)	266	33	3.19761e-06	0.000103637		GWAScatalog	Late-onset Alzheimer's disease	53	10	5.0186e-05	0.00162656		GWAScatalog	Homocysteine levels	14	6	1.47018e-05	0.000470704
GWAScatalog	Coronary artery disease (myocardial infarction, percutaneous transluminal coronary angioplasty, coronary artery bypass grafting, angina or chromic ischemic heart disease)	100	18	3.3946e-06	0.000108091		GWAScatalog	Blond vs. brown/black hair color	152	18	5.36611e-05	0.00170868		GWAScatalog	Type 2 diabetes (adjusted for BMI)	44	10	1.47824e-05	0.000470704
GWAScatalog	Eosinophil counts	186	26	3.95314e-06	0.000123706		GWAScatalog	Influenza A (H1N1) infection	18	6	5.66408e-05	0.00177246		GWAScatalog	Chronic obstructive pulmonary disease	144	19	1.60607e-05	0.000502591
GWAScatalog	Offspring birth weight	153	23	4.07585e-06	0.000124148		GWAScatalog	Hypothyroidism	78	12	7.5608e-05	0.00232591		GWAScatalog	Lung function (FVC)	184	22	1.75688e-05	0.000540464
GWAScatalog	Amyotrophic lateral sclerosis (sporadic)	164	24	4.10405e-06	0.000124148		GWAScatalog	Fractional exhaled nitric oxide (childhood)	19	6	7.9915e-05	0.00241743		GWAScatalog	Urinary metabolites	21	7	1.94359e-05	0.000587935
GWAScatalog	Red blood cell count	234	30	4.52816e-06	0.000133786		GWAScatalog	Systolic blood pressure x alcohol consumption interaction (2df test)	91	13	8.47051e-05	0.00252032		GWAScatalog	Platelet count	348	33	2.5259e-05	0.000741805
GWAScatalog	High light scatter reticulocyte percentage of red cells	165	24	4.57009e-06	0.000133786		GWAScatalog	Response to antipsychotic treatment in schizophrenia	7	4	8.87358e-05	0.00259767		GWAScatalog	Stroke	77	13	2.53399e-05	0.000741805
GWAScatalog	Age-related macular degeneration	65	14	4.67984e-06	0.000134824		GWAScatalog	Menarche (age at onset)	217	22	9.21615e-05	0.00265513		GWAScatalog	Waist-to-hip ratio adjusted for BMI in active individuals	47	10	2.74023e-05	0.000789446
GWAScatalog	Lung adenocarcinoma	113	19	5.23039e-06	0.000148331		GWAScatalog	Diisocyanate-induced asthma	189	20	0.000105052	0.0029792		GWAScatalog	Medication use (HMG CoA reductase inhibitors)	78	13	2.921e-05	0.000828378
GWAScatalog	Chronic kidney disease	134	21	5.41246e-06	0.000151132		GWAScatalog	White blood cell types	20	6	0.000110213	0.00307748		GWAScatalog	Hip circumference adjusted for BMI	218	24	2.97283e-05	0.000830106
GWAScatalog	Body fat distribution (leg fat ratio)	225	29	5.83573e-06	0.000160483		GWAScatalog	Chronic kidney disease	134	16	0.000123945	0.00338652		GWAScatalog	General risk tolerance (MTAG)	248	26	3.31161e-05	0.000888125
GWAScatalog	Monocyte count	204	27	7.3642e-06	0.000196561		GWAScatalog	Alzheimer's disease (cognitive decline)	48	9	0.000125012	0.00338652		GWAScatalog	Huntington's disease progression	48	10	3.32741e-05	0.000888125
GWAScatalog	Esophageal cancer	16	7	7.36426e-06	0.000196561		GWAScatalog	Fibrinogen levels	71	11	0.000139873	0.00373337		GWAScatalog	Alzheimer's disease (cognitive decline)	48	10	3.32741e-05	0.000888125
GWAScatalog	Ischemic stroke	59	13	7.80741e-06	0.000204135		GWAScatalog	C-reactive protein levels	96	13	0.000147657	0.00380796		GWAScatalog	Waist-to-hip ratio adjusted for body mass index	114	16	3.40945e-05	0.000896834
GWAScatalog	Hematocrit	148	22	7.87298e-06	0.000204135		GWAScatalog	Urinary metabolites	21	6	0.000148961	0.00380796		GWAScatalog	Basal cell carcinoma	49	10	4.0189e-05	0.00104204
GWAScatalog	Coronary heart disease	77	15	8.03183e-06	0.000205321		GWAScatalog	Venous thromboembolism	21	6	0.000148961	0.00380796		GWAScatalog	Coffee consumption	105	15	4.81621e-05	0.00123119
GWAScatalog	Venous thromboembolism adjusted for sickle cell variant rs77121243-T	68	14	8.17634e-06	0.000206112		GWAScatalog	Serum uric acid levels	123	15	0.000157411	0.00394865		GWAScatalog	Waist-to-hip ratio adjusted for BMI x sex x age interaction (4df test)	392	35	5.09614e-05	0.00128272
GWAScatalog	HDL cholesterol	242	30	8.90343e-06	0.000221366		GWAScatalog	Height	898	60	0.000158816	0.00394865		GWAScatalog	Low tan response	24	7	5.15914e-05	0.00128272
GWAScatalog	Parkinson's disease	172	24	9.4371e-06	0.000231464		GWAScatalog	Attention deficit hyperactivity disorder	97	13	0.000164198	0.00402729		GWAScatalog	Urinary metabolites (H-NMR features)	11	5	5.67253e-05	0.0013873
GWAScatalog	Hair greying	36	10	9.7796e-06	0.000236666		GWAScatalog	Proinsulin levels	14	5	0.000167919	0.00406364		GWAScatalog	Waist circumference adjusted for BMI in active individuals	83	13	5.73263e-05	0.0013873
GWAScatalog	Allergic rhinitis	118	19	1.00062e-05	0.00023705		GWAScatalog	Waist-to-hip ratio adjusted for BMI in inactive individuals	8	4	0.000171697	0.00410041		GWAScatalog	Post bronchodilator FEV1/FVC ratio	199	22	5.88363e-05	0.0014051
GWAScatalog	Clozapine-induced agranulocytosis/granulocytopenia in treatment-resistant schizophrenia	29	9	1.00567e-05	0.00023705		GWAScatalog	Lung cancer	214	21	0.000207376	0.0048553		GWAScatalog	Mean corpuscular volume	349	32	6.35534e-05	0.00149804
GWAScatalog	Mean platelet volume	256	31	1.02548e-05	0.000238621		GWAScatalog	Systolic blood pressure	793	54	0.000208657	0.0048553		GWAScatalog	Type 2 diabetes	494	41	6.44835e-05	0.00150048
GWAScatalog	Blood metabolite levels	162	23	1.07578e-05	0.000247158		GWAScatalog	Waist circumference adjusted for body mass index	230	22	0.000213758	0.00491102		GWAScatalog	Neutrophil count	173	20	6.71216e-05	0.0015421
GWAScatalog	Cognitive ability, years of educational attainment or schizophrenia (pleiotropy)	197	26	1.13431e-05	0.000253867		GWAScatalog	Disease progression in age-related macular degeneration	87	12	0.000220257	0.00499709		GWAScatalog	Waist circumference adjusted for body mass index	230	24	7.03635e-05	0.00159637
GWAScatalog	Mood instability	61	13	1.15021e-05	0.000253867		GWAScatalog	Triptolide cytotoxicity	15	5	0.00024339	0.00545374		GWAScatalog	Waist circumference adjusted for BMI (joint analysis main effects and physical activity interaction)	85	13	7.38953e-05	0.0016558
GWAScatalog	Pulmonary function	61	13	1.15021e-05	0.000253867		GWAScatalog	Kawasaki disease	23	6	0.000258298	0.00568725		GWAScatalog	Chronic obstructive pulmonary disease or resting heart rate (pleiotropy)	74	12	7.7417e-05	0.00167982
GWAScatalog	White blood cell count	221	28	1.16094e-05	0.000253867		GWAScatalog	Waist-to-hip ratio adjusted for BMI (joint analysis main effects and smoking interaction)	32	7	0.000260196	0.00568725		GWAScatalog	Small cell lung carcinoma	74	12	7.7417e-05	0.00167982
GWAScatalog	Alcohol consumption (max-drinks)	17	7	1.1959e-05	0.0002584		GWAScatalog	Platelet count	348	29	0.000263212	0.00568725		GWAScatalog	Lymphocyte percentage of white cells	122	16	7.86692e-05	0.00167982
GWAScatalog	Night sleep phenotypes	538	52	1.25251e-05	0.000267447		GWAScatalog	Red blood cell count	234	22	0.000272563	0.00582002		GWAScatalog	Hemoglobin concentration	122	16	7.86692e-05	0.00167982
GWAScatalog	Post bronchodilator FEV1	120	19	1.28233e-05	0.000269553		GWAScatalog	Bitter alcoholic beverage consumption	91	12	0.000337281	0.00707937		GWAScatalog	Coronary artery calcification	53	10	8.1454e-05	0.0016993
GWAScatalog	Late-onset Alzheimer's disease	53	12	1.29207e-05	0.000269553		GWAScatalog	Thrombosis	16	5	0.000342104	0.00707937		GWAScatalog	Visceral adipose tissue adjusted for BMI	53	10	8.1454e-05	0.0016993
GWAScatalog	Itch intensity from mosquito bite adjusted by bite size	121	19	1.44828e-05	0.000298707		GWAScatalog	Allergic rhinitis	118	14	0.000343242	0.00707937		GWAScatalog	Plateletcrit	219	23	8.94035e-05	0.00184308
GWAScatalog	Body fat distribution (trunk fat ratio)	238	29	1.7327e-05	0.000353353		GWAScatalog	Primary biliary cholangitis	105	13	0.000363899	0.00742109		GWAScatalog	Lymphocyte counts	163	19	9.03768e-05	0.00184308
GWAScatalog	Brain imaging in schizophrenia (dorsolateral prefrontal cortex interaction)	8	5	1.80012e-05	0.000363024		GWAScatalog	Type 2 diabetes (adjusted for BMI)	44	8	0.000368771	0.00743687		GWAScatalog	Psoriasis	137	17	9.61273e-05	0.00193857
GWAScatalog	Parental longevity (combined parental attained age, Martingale residuals)	31	9	1.84315e-05	0.000367617		GWAScatalog	Sarcoidosis (Lofgren's syndrome vs non-Lofgren's syndrome)	34	7	0.000387181	0.00770587		GWAScatalog	Asthma (childhood onset)	266	26	0.000106903	0.00212412
GWAScatalog	Chin dimples	74	14	2.26312e-05	0.000446474		GWAScatalog	Hematocrit	148	16	0.000390601	0.00770587		GWAScatalog	Lung function (FEV1/FVC)	193	21	0.000107669	0.00212412
GWAScatalog	Response to alcohol consumption (flushing response)	13	6	2.36609e-05	0.000461769		GWAScatalog	Type 1 diabetes	93	12	0.000413224	0.00806453		GWAScatalog	Melanoma	45	9	0.000114828	0.00224101
GWAScatalog	Alzheimer's disease (late onset)	94	16	2.42277e-05	0.0004678		GWAScatalog	Coronary artery aneurysm in Kawasaki disease	25	6	0.000422439	0.00807081		GWAScatalog	Brown vs. black hair color	36	8	0.000125966	0.00243222
GWAScatalog	Immature fraction of reticulocytes	118	18	3.59171e-05	0.000686206		GWAScatalog	Response to fenofibrate (triglyceride levels)	25	6	0.000422439	0.00807081		GWAScatalog	Diffusing capacity of carbon monoxide	78	12	0.000130634	0.0024958
GWAScatalog	Lymphocyte counts	163	22	3.67792e-05	0.000695357		GWAScatalog	Itch intensity from mosquito bite adjusted by bite size	121	14	0.000444647	0.00840661		GWAScatalog	Adventurousness	141	17	0.000137404	0.00259025
GWAScatalog	Homocysteine levels	14	6	3.95906e-05	0.000740793		GWAScatalog	Alzheimer's disease (late onset)	94	12	0.000456306	0.00845097		GWAScatalog	Peak expiratory flow	115	15	0.000138432	0.00259025
GWAScatalog	Glomerular filtration rate	109	17	4.38902e-05	0.000812864		GWAScatalog	Pursuit maintenance gain	94	12	0.000456306	0.00845097		GWAScatalog	Response to alcohol consumption (flushing response)	13	5	0.000146909	0.00268979
GWAScatalog	Heart rate response to recovery post exercise (20 sec)	27	8	4.59406e-05	0.000842245		GWAScatalog	Joint mobility (Beighton score)	35	7	0.000467002	0.00850052		GWAScatalog	Systolic blood pressure x alcohol consumption interaction (2df test)	91	13	0.000150788	0.00268979
GWAScatalog	3-month functional outcome in ischaemic stroke (modified Rankin score)	60	12	4.84742e-05	0.000879807		GWAScatalog	Alcohol consumption (max-drinks)	17	5	0.000468348	0.00850052		GWAScatalog	Red vs. brown/black hair color	20	6	0.000151583	0.00268979
GWAScatalog	Squamous cell lung carcinoma	132	19	5.02583e-05	0.000898691		GWAScatalog	Menopause (age at onset)	95	12	0.000503111	0.00886329		GWAScatalog	Spherical equivalent (joint analysis main effects and education interaction)	20	6	0.000151583	0.00268979
GWAScatalog	Mean corpuscular hemoglobin concentration	121	18	5.05049e-05	0.000898691		GWAScatalog	LDL cholesterol levels x alcohol consumption (regular vs non-regular drinkers) interaction (2df)	95	12	0.000503111	0.00886329		GWAScatalog	White blood cell types	20	6	0.000151583	0.00268979
GWAScatalog	Clozapine-induced agranulocytosis	70	13	5.39207e-05	0.000943076		GWAScatalog	Waist circumference adjusted for BMI (adjusted for smoking behaviour)	82	11	0.000507869	0.00886329		GWAScatalog	HDL cholesterol levels x alcohol consumption (regular vs non-regular drinkers) interaction (2df)	129	16	0.000153302	0.00268979
GWAScatalog	Mean corpuscular hemoglobin	318	34	5.40385e-05	0.000943076		GWAScatalog	Testicular germ cell tumor	82	11	0.000507869	0.00886329		GWAScatalog	Myocardial infarction	57	10	0.000154126	0.00268979
GWAScatalog	Hand grip strength	156	21	5.68868e-05	0.000983328		GWAScatalog	Waist circumference adjusted for BMI in non-smokers	70	10	0.000544257	0.00940786		GWAScatalog	Multiple sclerosis	243	24	0.000165013	0.00285237
GWAScatalog	Alcohol dependence symptom count	21	7	5.95603e-05	0.00101983		GWAScatalog	Brown vs. black hair color	36	7	0.000559409	0.00956881		GWAScatalog	Creatinine levels	132	16	0.000200689	0.00343633
GWAScatalog	D-dimer levels	15	6	6.30932e-05	0.00107023		GWAScatalog	Waist circumference adjusted for BMI in active individuals	83	11	0.000564111	0.00956881		GWAScatalog	Alcohol dependence symptom count	21	6	0.000204442	0.00345178
GWAScatalog	Endometriosis	44	10	6.54173e-05	0.00109937		GWAScatalog	Mean corpuscular volume	349	28	0.000607208	0.0102028		GWAScatalog	Ischemic stroke	59	10	0.000207297	0.00345178
GWAScatalog	Mean arterial pressure	135	19	6.86439e-05	0.00113624		GWAScatalog	Waist-to-hip ratio adjusted for BMI (age >50)	232	21	0.000612732	0.0102028		GWAScatalog	Hair color	59	10	0.000207297	0.00345178
GWAScatalog	Metabolic syndrome	53	11	6.95705e-05	0.00113624		GWAScatalog	Ischemic stroke	59	9	0.000625989	0.0102358		GWAScatalog	Waist circumference adjusted for BMI (adjusted for smoking behaviour)	82	12	0.000212507	0.00350637
GWAScatalog	Myeloid white cell count	124	18	7.01151e-05	0.00113624		GWAScatalog	Hair color	59	9	0.000625989	0.0102358		GWAScatalog	Alzheimer's disease (survival time)	8	4	0.000214881	0.0035136
GWAScatalog	Granulocyte count	124	18	7.01151e-05	0.00113624		GWAScatalog	Type 2 diabetes	494	36	0.000682323	0.0110573		GWAScatalog	Dental caries	71	11	0.000231386	0.0037497
GWAScatalog	Intracranial aneurysm	72	13	7.31725e-05	0.00117148		GWAScatalog	Waist circumference adjusted for BMI (joint analysis main effects and physical activity interaction)	85	11	0.000692248	0.0111189		GWAScatalog	Carotid intima media thickness	30	7	0.000241524	0.00387935
GWAScatalog	Cortisol levels (saliva)	10	5	7.42258e-05	0.00117148		GWAScatalog	QRS duration	60	9	0.000710043	0.0113046		GWAScatalog	Attention deficit hyperactivity disorder	97	13	0.000288362	0.00459103
GWAScatalog	Age-related macular degeneration (extreme sampling)	10	5	7.42258e-05	0.00117148		GWAScatalog	Plateletcrit	219	20	0.000730436	0.0114717		GWAScatalog	D-dimer levels	15	5	0.000318735	0.0049871
GWAScatalog	Sum eosinophil basophil counts	160	21	8.25066e-05	0.00125193		GWAScatalog	Fasting blood proinsulin levels	11	4	0.000733179	0.0114717		GWAScatalog	Vascular endothelial growth factor levels	15	5	0.000318735	0.0049871
GWAScatalog	Lung function (FVC)	184	23	8.32593e-05	0.00125193		GWAScatalog	Paclitaxel disposition in epithelial ovarian cancer	49	8	0.000783149	0.0121135		GWAScatalog	Cutaneous malignant melanoma	23	6	0.000353003	0.00541556
GWAScatalog	Triglycerides	184	23	8.32593e-05	0.00125193		GWAScatalog	Metabolite levels (small molecules and protein measures)	38	7	0.000787545	0.0121135		GWAScatalog	Mean platelet volume	256	24	0.000358975	0.00541556
GWAScatalog	Mitochondrial DNA levels	22	7	8.34617e-05	0.00125193		GWAScatalog	Eating disorders (purging via substances)	19	5	0.000821977	0.0124324		GWAScatalog	Fasting blood glucose	52	9	0.000363023	0.00541556
GWAScatalog	Iron status biomarkers (iron levels)	22	7	8.34617e-05	0.00125193		GWAScatalog	Percentage gas trapping	19	5	0.000821977	0.0124324		GWAScatalog	Resting heart rate	139	16	0.000363229	0.00541556
GWAScatalog	Parental longevity (father's attained age)	22	7	8.34617e-05	0.00125193		GWAScatalog	Night sleep phenotypes	538	38	0.000881345	0.0132202		GWAScatalog	HDL cholesterol levels x alcohol consumption (drinkers vs non-drinkers) interaction (2df)	139	16	0.000363229	0.00541556
GWAScatalog	Vitiligo	115	17	8.75732e-05	0.00129224		GWAScatalog	Mean platelet volume	256	22	0.000921632	0.0137112		GWAScatalog	Chronic inflammatory diseases (ankylosing spondylitis, Crohn's disease, psoriasis, primary sclerosing cholangitis, ulcerative colitis) (pleiotropy)	167	18	0.000364021	0.00541556
GWAScatalog	Peak expiratory flow	115	17	8.75732e-05	0.00129224		GWAScatalog	Longevity	63	9	0.0010189	0.0150351		GWAScatalog	Medication use (agents acting on the renin-angiotensin system)	153	17	0.000367347	0.00542061
GWAScatalog	QRS interval (sulfonylurea treatment interaction)	16	6	9.65306e-05	0.00141293		GWAScatalog	Attention function in attention deficit hyperactive disorder	20	5	0.00105923	0.0153294		GWAScatalog	Disease progression in age-related macular degeneration	87	12	0.000372936	0.0054228
GWAScatalog	Alcohol consumption (drinkers vs non-drinkers)	6	4	9.80337e-05	0.00141332		GWAScatalog	Interstitial lung disease	12	4	0.00106419	0.0153294		GWAScatalog	Bipolar disorder or major depressive disorder	9	4	0.000373471	0.0054228
GWAScatalog	Small cell lung carcinoma	74	13	9.81145e-05	0.00141332		GWAScatalog	Carpal tunnel syndrome	12	4	0.00106419	0.0153294		GWAScatalog	Sum neutrophil eosinophil counts	126	15	0.000381413	0.00549416
GWAScatalog	High light scatter reticulocyte count	163	21	0.000107979	0.00153223		GWAScatalog	Monobrow	77	10	0.00116307	0.0166219		GWAScatalog	Night sleep phenotypes	538	41	0.000391072	0.00558895
GWAScatalog	Reticulocyte fraction of red cells	175	22	0.000108058	0.00153223		GWAScatalog	Gallstone disease	30	6	0.00118902	0.01686		GWAScatalog	Waist-to-hip ratio adjusted for BMI	403	33	0.000404383	0.00573402
GWAScatalog	Depression	65	12	0.000109883	0.00154602		GWAScatalog	Hip circumference	149	15	0.0012247	0.0170394		GWAScatalog	White blood cell count (basophil)	88	12	0.000415008	0.00583907
GWAScatalog	Perceived unattractiveness to mosquitoes	23	7	0.000114633	0.00160046		GWAScatalog	Triglyceride levels x alcohol consumption (drinkers vs non-drinkers) interaction (2df)	91	11	0.00122934	0.0170394		GWAScatalog	Esophageal cancer	16	5	0.000447081	0.00618838
GWAScatalog	Alzheimer's disease or family history of Alzheimer's disease	56	11	0.000117872	0.00163311		GWAScatalog	Schizophrenia or bipolar disorder	6	3	0.00124861	0.0170394		GWAScatalog	White matter hyperintensity burden	24	6	0.000453474	0.00618838
GWAScatalog	Diastolic blood pressure x smoking status (current vs non-current) interaction (2df test)	107	16	0.000121683	0.00167315		GWAScatalog	Response to haloperidol in schizophrenia	6	3	0.00124861	0.0170394		GWAScatalog	Alzheimer disease and age of onset	24	6	0.000453474	0.00618838
GWAScatalog	Serum bilirubin levels in metabolic syndrome	11	5	0.000130273	0.00176452		GWAScatalog	Hippocampal volume in normal cognition	6	3	0.00124861	0.0170394		GWAScatalog	Nicotine dependence	24	6	0.000453474	0.00618838
GWAScatalog	Cutaneous lupus erythematosus	11	5	0.000130273	0.00176452		GWAScatalog	Immunoglobulin A	21	5	0.00134369	0.0182		GWAScatalog	Asthma onset (childhood vs adult)	65	10	0.000466804	0.00626161
GWAScatalog	Carotid plaque burden	39	9	0.000133277	0.00179184		GWAScatalog	Glaucoma (primary open-angle)	79	10	0.00141924	0.0190808		GWAScatalog	Age-related macular degeneration	65	10	0.000466804	0.00626161
GWAScatalog	Gut microbiota (functional units)	57	11	0.000139296	0.00185898		GWAScatalog	Chronic inflammatory diseases (ankylosing spondylitis, Crohn's disease, psoriasis, primary sclerosing cholangitis, ulcerative colitis) (pleiotropy)	167	16	0.00144741	0.0193165		GWAScatalog	Waist-hip ratio	115	14	0.00046919	0.00626161
GWAScatalog	Broad depression or schizophrenia	17	6	0.00014266	0.00187853		GWAScatalog	Response to alcohol consumption (flushing response)	13	4	0.00148751	0.0195641		GWAScatalog	Coronary heart disease	77	11	0.000476411	0.00631157
GWAScatalog	Primary biliary cirrhosis	48	10	0.00014283	0.00187853		GWAScatalog	Hirschsprung disease	13	4	0.00148751	0.0195641		GWAScatalog	Body fat distribution (arm fat ratio)	129	15	0.000491317	0.00646188
GWAScatalog	Rheumatoid arthritis	216	25	0.000146448	0.00191225		GWAScatalog	Mean corpuscular hemoglobin	318	25	0.00153129	0.0199949		GWAScatalog	Birth weight	278	25	0.000510243	0.00666253
GWAScatalog	Adolescent idiopathic scoliosis	24	7	0.000154634	0.00200472		GWAScatalog	Triglycerides	184	17	0.00155517	0.020126		GWAScatalog	Initial pursuit acceleration	44	8	0.000542309	0.00703065
GWAScatalog	Multiple sclerosis	243	27	0.000161322	0.00207659		GWAScatalog	Waist circumference adjusted for BMI (joint analysis main effects and smoking interaction)	80	10	0.00156351	0.020126		GWAScatalog	Tourette syndrome	117	14	0.000559441	0.00720132
GWAScatalog	Albumin-globulin ratio	58	11	0.000163941	0.00208325		GWAScatalog	Pulse pressure	690	45	0.00160302	0.0204893		GWAScatalog	Liver enzyme levels (alkaline phosphatase)	25	6	0.000574894	0.00729674
GWAScatalog	Experiencing mood swings	40	9	0.000164134	0.00208325		GWAScatalog	Obstructive sleep apnea trait (apnea hypopnea index)	22	5	0.00168073	0.0210292		GWAScatalog	Response to fenofibrate (triglyceride levels)	25	6	0.000574894	0.00729674
GWAScatalog	Migraine	78	13	0.00017064	0.0021212		GWAScatalog	Cervical cancer	32	6	0.00169235	0.0210292		GWAScatalog	Glaucoma (primary open-angle)	79	11	0.000595486	0.00750561
GWAScatalog	Hypothyroidism	78	13	0.00017064	0.0021212		GWAScatalog	Orofacial clefts	32	6	0.00169235	0.0210292		GWAScatalog	Bipolar disorder	656	47	0.000601685	0.00753143
GWAScatalog	Basal cell carcinoma	49	10	0.000171207	0.0021212		GWAScatalog	Bipolar disorder and schizophrenia	32	6	0.00169235	0.0210292		GWAScatalog	Blood urea nitrogen levels	146	16	0.00062842	0.00781221
GWAScatalog	Lung function (FEV1/FVC)	193	23	0.000171799	0.0021212		GWAScatalog	Bone mineral density (hip)	55	8	0.00170319	0.0210292		GWAScatalog	Waist circumference adjusted for BMI (joint analysis main effects and smoking interaction)	80	11	0.000663742	0.00819518
GWAScatalog	Response to antipsychotic treatment	25	7	0.000205221	0.00249984		GWAScatalog	Waist-to-hip ratio adjusted for BMI x sex x age interaction (4df test)	392	29	0.00172223	0.0211206		GWAScatalog	Chronic obstructive pulmonary disease-related biomarkers	26	6	0.000720105	0.00871327
GWAScatalog	Plasma omega-6 polyunsaturated fatty acid levels (gamma-linolenic acid)	25	7	0.000205221	0.00249984		GWAScatalog	Initial pursuit acceleration	44	7	0.00193213	0.0234479		GWAScatalog	Osteoarthritis (hip)	26	6	0.000720105	0.00871327
GWAScatalog	Red cell distribution width	221	25	0.000209707	0.00253634		GWAScatalog	Waist-to-hip ratio adjusted for BMI in non-smokers	33	6	0.00199762	0.0234479		GWAScatalog	C-reactive protein levels or LDL-cholesterol levels (pleiotropy)	26	6	0.000720105	0.00871327
GWAScatalog	Macular thickness	171	21	0.000212939	0.00253634		GWAScatalog	Bulimia nervosa	33	6	0.00199762	0.0234479		GWAScatalog	Visceral adipose tissue/subcutaneous adipose tissue ratio	57	9	0.000731143	0.00877142
GWAScatalog	Epstein-Barr virus immune response (EBNA-1)	12	5	0.000213807	0.00253634		GWAScatalog	Bone mineral density (spine)	33	6	0.00199762	0.0234479		GWAScatalog	Chronic kidney disease	134	15	0.000734576	0.00877142
GWAScatalog	Age-related macular degeneration (geographic atrophy)	12	5	0.000213807	0.00253634		GWAScatalog	Rosacea symptom severity	141	14	0.00199904	0.0234479		GWAScatalog	Diastolic blood pressure x alcohol consumption (light vs heavy) interaction (2df test)	36	7	0.000788998	0.00935968
GWAScatalog	Age-related macular degeneration (choroidal neovascularisation)	7	4	0.000219342	0.0025851		GWAScatalog	Urinary metabolite concentrations in chronic kidney disease	14	4	0.00201535	0.0234479		GWAScatalog	Oleic acid (18:1n-9) levels	18	5	0.000815639	0.00961289
GWAScatalog	Hip circumference	149	19	0.000257107	0.00301064		GWAScatalog	Prothrombin time	14	4	0.00201535	0.0234479		GWAScatalog	Menopause (age at onset)	95	12	0.000836793	0.00979858
GWAScatalog	Gamma glutamyl transferase levels	61	11	0.000261174	0.00303355		GWAScatalog	Alzheimer's disease progression score	14	4	0.00201535	0.0234479		GWAScatalog	Alzheimer's disease	70	10	0.000850691	0.00983443
GWAScatalog	Fibrinogen levels	71	12	0.000262406	0.00303355		GWAScatalog	Glomerular filtration rate (creatinine)	83	10	0.00206903	0.0235897		GWAScatalog	Waist circumference adjusted for BMI in non-smokers	70	10	0.000850691	0.00983443
GWAScatalog	Behcet's disease	19	6	0.000286044	0.00326521		GWAScatalog	Metabolite levels (X-11787)	23	5	0.00207585	0.0235897		GWAScatalog	Lung cancer in ever smokers	151	16	0.000906587	0.0101563
GWAScatalog	Post-traumatic stress disorder	19	6	0.000286044	0.00326521		GWAScatalog	Type 1 diabetes and autoimmune thyroid diseases	23	5	0.00207585	0.0235897		GWAScatalog	Tonometry	11	4	0.000912105	0.0101563
GWAScatalog	Glomerular filtration rate (creatinine)	83	13	0.000322228	0.00365528		GWAScatalog	Pediatric non-alcoholic fatty liver disease activity score	7	3	0.00211852	0.0235897		GWAScatalog	Asparaginase-induced acute pancreatitis in acute lymphoblastic leukemia (onset time)	11	4	0.000912105	0.0101563
GWAScatalog	Blond vs. brown/black hair color	152	19	0.000332451	0.00374781		GWAScatalog	Staphylococcus aureus infection	7	3	0.00211852	0.0235897		GWAScatalog	Serum bilirubin levels in metabolic syndrome	11	4	0.000912105	0.0101563
GWAScatalog	Morning person	202	23	0.000335232	0.00375584		GWAScatalog	Negative urgency	7	3	0.00211852	0.0235897		GWAScatalog	Retinopathy in non-diabetics	11	4	0.000912105	0.0101563
GWAScatalog	Reticulocyte count	165	20	0.000353928	0.00394098		GWAScatalog	Age-related macular degeneration (choroidal neovascularisation)	7	3	0.00211852	0.0235897		GWAScatalog	Fasting blood proinsulin levels	11	4	0.000912105	0.0101563
GWAScatalog	Eosinophil percentage of white cells	141	18	0.000363994	0.00400393		GWAScatalog	PR interval	70	9	0.00217009	0.0240165		GWAScatalog	Hematological and biochemical traits	37	7	0.000937016	0.0103072
GWAScatalog	Rosacea symptom severity	141	18	0.000363994	0.00400393		GWAScatalog	Triglyceride levels in current drinkers	84	10	0.0022641	0.0249051		GWAScatalog	Heschl's gyrus morphology	37	7	0.000937016	0.0103072
GWAScatalog	Platelet distribution width	154	19	0.000392757	0.0042943		GWAScatalog	Chronic obstructive pulmonary disease	144	14	0.00243317	0.0263189		GWAScatalog	Visceral fat	71	10	0.000952217	0.0104113
GWAScatalog	Bone mineral density	36	8	0.000413424	0.00449321		GWAScatalog	Neurociticism	99	11	0.00243613	0.0263189		GWAScatalog	Bladder cancer	28	6	0.00109408	0.0116809
GWAScatalog	Febrile seizures (MMR vaccine-related)	8	4	0.000420682	0.00451798		GWAScatalog	LDL cholesterol levels x alcohol consumption (drinkers vs non-drinkers) interaction (2df)	99	11	0.00243613	0.0263189		GWAScatalog	Insomnia	28	6	0.00109408	0.0116809
GWAScatalog	White matter integrity	8	4	0.000420682	0.00451798		GWAScatalog	HDL cholesterol levels x alcohol consumption (regular vs non-regular drinkers) interaction (2df)	129	13	0.00249627	0.0268091		GWAScatalog	Multiple myeloma	28	6	0.00109408	0.0116809
GWAScatalog	Itch intensity from mosquito bite	65	11	0.000462811	0.00491229		GWAScatalog	Systemic lupus erythematosus	348	26	0.00253196	0.0269026		GWAScatalog	Peripheral artery disease	28	6	0.00109408	0.0116809
GWAScatalog	Asthma onset (childhood vs adult)	65	11	0.000462811	0.00491229		GWAScatalog	Low tan response	24	5	0.00253463	0.0269026		GWAScatalog	Activated partial thromboplastin time	38	7	0.00110604	0.0117396
GWAScatalog	Stevens-Johnson syndrome and toxic epidermal necrolysis (SJS-TEN)	14	5	0.000495459	0.00519802		GWAScatalog	Lung function (FEV1/FVC)	193	17	0.00258167	0.0272426		GWAScatalog	Glucose homeostasis traits	73	10	0.0011851	0.0125055
GWAScatalog	Idiopathic membranous nephropathy	14	5	0.000495459	0.00519802		GWAScatalog	Birth weight	278	22	0.00261647	0.0272732		GWAScatalog	Diverticular disease	155	16	0.00119865	0.0125755
GWAScatalog	Immunoglobulin A	21	6	0.000523327	0.00545884		GWAScatalog	Depressive symptom improvement	15	4	0.0026597	0.0272732		GWAScatalog	Pulmonary function	61	9	0.00120719	0.0125922
GWAScatalog	Hemoglobin concentration	122	16	0.000558935	0.00579696		GWAScatalog	Response to anti-depressant treatment in major depressive disorder	15	4	0.0026597	0.0272732		GWAScatalog	Lung adenocarcinoma	113	13	0.00125536	0.0130198
GWAScatalog	Allergic sensitization	47	9	0.000590594	0.0060905		GWAScatalog	Serum folate levels	15	4	0.0026597	0.0272732		GWAScatalog	Waist-to-hip ratio adjusted for BMI (age >50)	232	21	0.00126716	0.0130676
GWAScatalog	Myocardial infarction	57	10	0.000618063	0.00633776		GWAScatalog	Myositis	15	4	0.0026597	0.0272732		GWAScatalog	Macular thickness	171	17	0.00129928	0.0131045
GWAScatalog	Nose morphology	22	6	0.000688276	0.00674739		GWAScatalog	Vitiligo	115	12	0.00269459	0.0274757		GWAScatalog	Creatine kinase levels	50	8	0.00130544	0.0131045
GWAScatalog	HIV-1 control	22	6	0.000688276	0.00674739		GWAScatalog	Graves' disease	35	6	0.00273079	0.0276893		GWAScatalog	Medication use (antithrombotic agents)	12	4	0.00132128	0.0131045
GWAScatalog	Feeling fed-up	30	7	0.000692769	0.00674739		GWAScatalog	Childhood ear infection	47	7	0.00285134	0.0287511		GWAScatalog	Age-related macular degeneration (geographic atrophy)	12	4	0.00132128	0.0131045
GWAScatalog	vWF levels	30	7	0.000692769	0.00674739		GWAScatalog	LDL cholesterol levels in current drinkers	73	9	0.0029053	0.0291332		GWAScatalog	Multiple myeloma and monoclonal gammopathy	12	4	0.00132128	0.0131045
GWAScatalog	Asthma (age of onset)	48	9	0.000693924	0.00674739		GWAScatalog	Plasma omega-6 polyunsaturated fatty acid levels (gamma-linolenic acid)	25	5	0.00306268	0.0302106		GWAScatalog	Triiodothyronine levels and thyroxine levels	12	4	0.00132128	0.0131045
GWAScatalog	Aspartate aminotransferase levels	48	9	0.000693924	0.00674739		GWAScatalog	Lumbar spine bone mineral density (integral)	25	5	0.00306268	0.0302106		GWAScatalog	Interstitial lung disease	12	4	0.00132128	0.0131045
GWAScatalog	Feeling worry	48	9	0.000693924	0.00674739		GWAScatalog	Liver enzyme levels (alkaline phosphatase)	25	5	0.00306268	0.0302106		GWAScatalog	Blood pressure (smoking interaction)	29	6	0.00132932	0.0131126
GWAScatalog	Pulmonary function decline	15	5	0.000711641	0.00674739		GWAScatalog	Loneliness	102	11	0.00308249	0.0302418		GWAScatalog	Prostate cancer	381	30	0.00134165	0.0131627
GWAScatalog	Myositis	15	5	0.000711641	0.00674739		GWAScatalog	Urate levels in lean individuals	36	6	0.00316507	0.0307198		GWAScatalog	Chronotype	556	40	0.00136652	0.0133256
GWAScatalog	PR interval in Tripanosoma cruzi seropositivity	15	5	0.000711641	0.00674739		GWAScatalog	Diastolic blood pressure x alcohol consumption (light vs heavy) interaction (2df test)	36	6	0.00316507	0.0307198		GWAScatalog	Attention function in attention deficit hyperactive disorder	20	5	0.00137294	0.0133256
GWAScatalog	Depressive symptom improvement	15	5	0.000711641	0.00674739		GWAScatalog	Small cell lung carcinoma	74	9	0.0031898	0.0307951		GWAScatalog	White matter integrity (bipolar disorder risk interaction)	6	3	0.00147791	0.014044
GWAScatalog	Anorexia nervosa	58	10	0.000712672	0.00674739		GWAScatalog	Alzheimer's disease (survival time)	8	3	0.00328662	0.0310688		GWAScatalog	Diffusing capacity of the lung for carbon monoxide traits	6	3	0.00147791	0.014044
GWAScatalog	Glaucoma (primary open-angle)	79	12	0.000717674	0.00674739		GWAScatalog	Serum protein levels (sST2)	8	3	0.00328662	0.0310688		GWAScatalog	Memory dysfunction in frontotemporal lobe dementia	6	3	0.00147791	0.014044
GWAScatalog	Neonatal lupus	9	4	0.000726212	0.00674739		GWAScatalog	Febrile seizures (MMR vaccine-related)	8	3	0.00328662	0.0310688		GWAScatalog	Blond vs non-blond hair color	6	3	0.00147791	0.014044
GWAScatalog	Non-alcoholic fatty liver disease histology (lobular)	9	4	0.000726212	0.00674739		GWAScatalog	Length of menstrual cycle	8	3	0.00328662	0.0310688		GWAScatalog	Metabolic traits	51	8	0.00149025	0.0140875
GWAScatalog	Psoriasis	137	17	0.000726527	0.00674739		GWAScatalog	Fasting insulin (dietary factor interaction)	16	4	0.00343224	0.0321109		GWAScatalog	Alanine transaminase levels	40	7	0.00151522	0.0141818
GWAScatalog	Alcohol use disorder (total score)	39	8	0.000732362	0.00674739		GWAScatalog	Chronic hepatitis B infection	16	4	0.00343224	0.0321109		GWAScatalog	Monocyte count	204	19	0.00151585	0.0141818
GWAScatalog	Self-reported allergy	39	8	0.000732362	0.00674739		GWAScatalog	Basal cell carcinoma	49	7	0.00362867	0.0335524		GWAScatalog	Venous thromboembolism	21	5	0.0017381	0.0161777
GWAScatalog	Glomerular filtration rate in non diabetics (creatinine)	39	8	0.000732362	0.00674739		GWAScatalog	Hematological and biochemical traits	37	6	0.0036488	0.0335524		GWAScatalog	Diastolic blood pressure x alcohol consumption interaction (2df test)	78	10	0.00197518	0.0182906
GWAScatalog	Hemoglobin levels	39	8	0.000732362	0.00674739		GWAScatalog	Heschl's gyrus morphology	37	6	0.0036488	0.0335524		GWAScatalog	Triglyceride levels x alcohol consumption (regular vs non-regular drinkers) interaction (2df)	92	11	0.00212487	0.0195768
GWAScatalog	Breast cancer	214	23	0.000756149	0.00689991		GWAScatalog	Chronic obstructive pulmonary disease-related biomarkers	26	5	0.00366563	0.0335524		GWAScatalog	Amyotrophic lateral sclerosis (sporadic)	164	16	0.00215533	0.019707
GWAScatalog	FEV1	175	20	0.000756519	0.00689991		GWAScatalog	Trunk fat mass	62	8	0.00367875	0.0335524		GWAScatalog	Blood osmolality (transformed sodium)	22	5	0.00216965	0.019707
GWAScatalog	QT interval	114	15	0.000792762	0.00719431		GWAScatalog	Coronary heart disease	77	9	0.00417655	0.0377926		GWAScatalog	Glaucoma	54	8	0.00217157	0.019707
GWAScatalog	Bitter alcoholic beverage consumption	91	13	0.000797167	0.0071983		GWAScatalog	Activated partial thromboplastin time	38	6	0.00418529	0.0377926		GWAScatalog	Bipolar disorder and schizophrenia	32	6	0.00226964	0.0204945
GWAScatalog	Reaction time	49	9	0.000811535	0.00729176		GWAScatalog	Brain structure	17	4	0.0043442	0.0384621		GWAScatalog	Type 1 diabetes	93	11	0.0023173	0.0208213
GWAScatalog	Lung cancer in ever smokers	151	18	0.000831013	0.00742999		GWAScatalog	Lumbar spine bone mineral density (trabecular)	17	4	0.0043442	0.0384621		GWAScatalog	Atopic dermatitis	67	9	0.00236106	0.0211099
GWAScatalog	General cognitive ability	256	26	0.000838112	0.00745673		GWAScatalog	Broad depression or schizophrenia	17	4	0.0043442	0.0384621		GWAScatalog	Proinsulin levels	14	4	0.00249236	0.0215296
GWAScatalog	HDL cholesterol levels x alcohol consumption (drinkers vs non-drinkers) interaction (2df)	139	17	0.000856943	0.00755462		GWAScatalog	Homeostasis model assessment of insulin resistance (dietary factor interaction)	17	4	0.0043442	0.0384621		GWAScatalog	Prothrombin time	14	4	0.00249236	0.0215296
GWAScatalog	Vertical cup-disc ratio	40	8	0.000874418	0.00755462		GWAScatalog	Lymphocyte percentage of white cells	122	12	0.00437583	0.0385082		GWAScatalog	Brown vs. non-brown hair color	7	3	0.00250289	0.0215296
GWAScatalog	Methadone dose in opioid dependence	40	8	0.000874418	0.00755462		GWAScatalog	Asthma or allergic disease (pleiotropy)	170	15	0.00440283	0.0385082		GWAScatalog	Stroke (ischemic)	7	3	0.00250289	0.0215296
GWAScatalog	Feeling nervous	40	8	0.000874418	0.00755462		GWAScatalog	Triglyceride levels x alcohol consumption (regular vs non-regular drinkers) interaction (2df)	92	10	0.00441306	0.0385082		GWAScatalog	Light vs. dark hair color	7	3	0.00250289	0.0215296
GWAScatalog	Smoking status (ever vs never smokers)	190	21	0.000876646	0.00755462		GWAScatalog	HDL cholesterol levels	154	14	0.00447425	0.0388553		GWAScatalog	Decline in glucose metabolism in posterior cingulate cortex	7	3	0.00250289	0.0215296
GWAScatalog	Alzheimer's disease	70	11	0.000883818	0.00755462		GWAScatalog	Medication use (HMG CoA reductase inhibitors)	78	9	0.00455358	0.0391694		GWAScatalog	Age-related macular degeneration (choroidal neovascularisation)	7	3	0.00250289	0.0215296
GWAScatalog	Heart rate response to recovery post exercise (30 sec)	23	6	0.000890738	0.00755462		GWAScatalog	Migraine	78	9	0.00455358	0.0391694		GWAScatalog	Waist circumference adjusted for BMI in inactive individuals	7	3	0.00250289	0.0215296
GWAScatalog	Coffee consumption (cups per day)	23	6	0.000890738	0.00755462		GWAScatalog	Allergic disease (asthma, hay fever or eczema)	292	22	0.00470259	0.03926		GWAScatalog	Pursuit maintenance gain	94	11	0.00252361	0.0216054
GWAScatalog	Alcohol consumption	23	6	0.000890738	0.00755462		GWAScatalog	HDL cholesterol levels x alcohol consumption (drinkers vs non-drinkers) interaction (2df)	139	13	0.00475486	0.03926		GWAScatalog	Takayasu arteritis	81	10	0.00262382	0.0223579
GWAScatalog	Metabolite levels (X-11787)	23	6	0.000890738	0.00755462		GWAScatalog	Resting heart rate	139	13	0.00475486	0.03926		GWAScatalog	Emphysema annual change measurement in smokers (percent low attenuation area)	33	6	0.00267349	0.0225758
GWAScatalog	Takayasu arteritis	81	12	0.000901491	0.00761026		GWAScatalog	Colorectal cancer or advanced adenoma	93	10	0.00476757	0.03926		GWAScatalog	Moderate-to-late spontaneous preterm birth	23	5	0.00267427	0.0225758
GWAScatalog	Intelligence (MTAG)	313	30	0.000910022	0.00764671		GWAScatalog	Glomerular filtration rate in non diabetics (creatinine)	39	6	0.00477784	0.03926		GWAScatalog	Glomerular filtration rate	109	12	0.00275964	0.0231886
GWAScatalog	Alzheimer's disease or fasting glucose levels (pleiotropy)	50	9	0.000944857	0.00786084		GWAScatalog	Bipolar disorder or major depressive disorder	9	3	0.00478042	0.03926		GWAScatalog	Granulocyte count	124	13	0.00289959	0.0242523
GWAScatalog	Sj철gren's syndrome	50	9	0.000944857	0.00786084		GWAScatalog	Mental health study participation (provided email address)	9	3	0.00478042	0.03926		GWAScatalog	Platelet distribution width	154	15	0.00296302	0.0246692
GWAScatalog	Neutrophil percentage of granulocytes	128	16	0.000948498	0.00786084		GWAScatalog	Advanced glycation end-product levels	9	3	0.00478042	0.03926		GWAScatalog	C-reactive protein levels	96	11	0.00298071	0.0247032
GWAScatalog	Moyamoya disease	16	5	0.000991237	0.00806769		GWAScatalog	Pneumonia	9	3	0.00478042	0.03926		GWAScatalog	Menarche (age at onset)	217	19	0.00305446	0.025151
GWAScatalog	Shingles	16	5	0.000991237	0.00806769		GWAScatalog	Deep ovarian and/or rectovaginal disease with dense adhesions	9	3	0.00478042	0.03926		GWAScatalog	Gut microbiota (functional units)	57	8	0.00307632	0.025151
GWAScatalog	Thrombosis	16	5	0.000991237	0.00806769		GWAScatalog	Asthma onset (childhood vs adult)	65	8	0.00493276	0.0403287		GWAScatalog	Manganese levels	57	8	0.00307632	0.025151
GWAScatalog	Periodontitis (DPAL)	16	5	0.000991237	0.00806769		GWAScatalog	Insomnia	28	5	0.0051187	0.0412909		GWAScatalog	Eosinophil counts	186	17	0.00317508	0.0256831
GWAScatalog	Body fat distribution (arm fat ratio)	129	16	0.00103183	0.00836057		GWAScatalog	Hematology traits	28	5	0.0051187	0.0412909		GWAScatalog	Tuberculosis	70	9	0.00319937	0.0256831
GWAScatalog	Lipoprotein (a) levels	41	8	0.00103774	0.0083711		GWAScatalog	Hodgkin's lymphoma	28	5	0.0051187	0.0412909		GWAScatalog	Waist-to-hip ratio adjusted for BMI (adjusted for smoking behaviour)	70	9	0.00319937	0.0256831
GWAScatalog	Bipolar disorder and schizophrenia	32	7	0.00104635	0.00840317		GWAScatalog	Glycemic traits (pregnancy)	18	4	0.00540635	0.0428481		GWAScatalog	PR interval	70	9	0.00319937	0.0256831
GWAScatalog	Chronic inflammatory diseases (ankylosing spondylitis, Crohn's disease, psoriasis, primary sclerosing cholangitis, ulcerative colitis) (pleiotropy)	167	19	0.00106804	0.00853959		GWAScatalog	Bone mineral density (paediatric, skull)	18	4	0.00540635	0.0428481		GWAScatalog	Morning person	202	18	0.00321215	0.0256831
GWAScatalog	Metabolic traits	51	9	0.0010954	0.00871996		GWAScatalog	Oleic acid (18:1n-9) levels	18	4	0.00540635	0.0428481		GWAScatalog	Celiac disease or Rheumatoid arthritis	15	4	0.00328277	0.0257181
GWAScatalog	Cold sores	10	4	0.00116087	0.00900418		GWAScatalog	Plasma anti-thyroid peroxidase levels	18	4	0.00540635	0.0428481		GWAScatalog	Depressive symptom improvement	15	4	0.00328277	0.0257181
GWAScatalog	Liver enzyme levels (aspartate transaminase)	10	4	0.00116087	0.00900418		GWAScatalog	Familial squamous cell lung carcinoma	40	6	0.00542979	0.0428481		GWAScatalog	Serum folate levels	15	4	0.00328277	0.0257181
GWAScatalog	Corneal resistance factor	10	4	0.00116087	0.00900418		GWAScatalog	Systolic blood pressure x smoking status (ever vs never) interaction (2df test)	95	10	0.00554344	0.0435556		GWAScatalog	Response to anti-depressant treatment in major depressive disorder	15	4	0.00328277	0.0257181
GWAScatalog	Metabolite levels (MHPG)	10	4	0.00116087	0.00900418		GWAScatalog	Multiple sclerosis	243	19	0.00559207	0.0437483		GWAScatalog	Mean corpuscular hemoglobin	318	25	0.00328739	0.0257181
GWAScatalog	Social science traits (pleiotropy) (HIPO component 1)	10	4	0.00116087	0.00900418		GWAScatalog	Coronary artery calcification	53	7	0.00565464	0.044048		GWAScatalog	Cocaine dependence	35	6	0.00363964	0.0282306
GWAScatalog	Immune reponse to smallpox (secreted IL-1beta)	10	4	0.00116087	0.00900418		GWAScatalog	FEV1	175	15	0.00574397	0.0445526		GWAScatalog	Serum metabolite concentrations in chronic kidney disease	35	6	0.00363964	0.0282306
GWAScatalog	Glucose homeostasis traits	73	11	0.00126207	0.00972151		GWAScatalog	Takayasu arteritis	81	9	0.00584508	0.0451439		GWAScatalog	White blood cell count	221	19	0.00373247	0.0288274
GWAScatalog	Response to amphetamines	33	7	0.00126942	0.00972151		GWAScatalog	Systolic blood pressure x smoking status (current vs non-current) interaction (2df test)	111	11	0.00588069	0.0452265		GWAScatalog	Monocyte percentage of white cells	158	15	0.00377949	0.0290669
GWAScatalog	Self-reported risk-taking behaviour	33	7	0.00126942	0.00972151		GWAScatalog	Response to statin therapy	67	8	0.00593475	0.0454496		GWAScatalog	Vitamin B levels in ischemic stroke	8	3	0.00387569	0.0290677
GWAScatalog	Nasopharyngeal carcinoma	17	5	0.00134481	0.0102556		GWAScatalog	Blood pressure (smoking interaction)	29	5	0.00597989	0.0456029		GWAScatalog	Renal sinus fat	8	3	0.00387569	0.0290677
GWAScatalog	Monocyte percentage of white cells	158	18	0.00140453	0.0106662		GWAScatalog	Mild influenza (H1N1) infection	41	6	0.00614445	0.0466618		GWAScatalog	White matter integrity	8	3	0.00387569	0.0290677
GWAScatalog	Response to fenofibrate (total cholesterol levels)	25	6	0.00143007	0.0107343		GWAScatalog	Pulmonary function (smoking interaction)	54	7	0.00627211	0.0470408		GWAScatalog	Mitochondrial DNA copy number (white blood cells)	8	3	0.00387569	0.0290677
GWAScatalog	Feeling hurt	25	6	0.00143007	0.0107343		GWAScatalog	Lumbar spine bone mineral density	54	7	0.00627211	0.0470408		GWAScatalog	Anticoagulant levels	8	3	0.00387569	0.0290677
GWAScatalog	Angiotensin-converting enzyme inhibitor intolerance	43	8	0.00143715	0.0107343		GWAScatalog	Glaucoma	54	7	0.00627211	0.0470408		GWAScatalog	Length of menstrual cycle	8	3	0.00387569	0.0290677
GWAScatalog	Liver enzyme levels (gamma-glutamyl transferase)	43	8	0.00143715	0.0107343		GWAScatalog	Hepatitis B	10	3	0.00662252	0.0473675		GWAScatalog	Feeling hurt	25	5	0.00392964	0.029351
GWAScatalog	Cholesterol, total	121	15	0.00146754	0.0109163		GWAScatalog	Parkinson's disease (age of onset)	10	3	0.00662252	0.0473675		GWAScatalog	Non-alcoholic fatty liver disease activity score	16	4	0.004228	0.0312731
GWAScatalog	Granulocyte percentage of myeloid white cells	146	17	0.00148189	0.0109781		GWAScatalog	Complement C3 and C4 levels	10	3	0.00662252	0.0473675		GWAScatalog	Atrial fibrillation	240	20	0.00423544	0.0312731
GWAScatalog	Hemoglobin	34	7	0.00152802	0.0112282		GWAScatalog	Radiation response	10	3	0.00662252	0.0473675		GWAScatalog	3-month functional outcome in ischaemic stroke (modified Rankin score)	60	8	0.00424999	0.0312731
GWAScatalog	Anti-saccade response	34	7	0.00152802	0.0112282		GWAScatalog	Fast beta electroencephalogram	10	3	0.00662252	0.0473675		GWAScatalog	LDL cholesterol levels in current drinkers	73	9	0.00425589	0.0312731
GWAScatalog	Male-pattern baldness	254	25	0.00161801	0.0118415		GWAScatalog	Bipolar disorder (body mass index interaction)	10	3	0.00662252	0.0473675		GWAScatalog	Asthma (adult onset)	101	11	0.00441859	0.0322975
GWAScatalog	Pulmonary function (smoking interaction)	54	9	0.00166668	0.012004		GWAScatalog	Hair shape	10	3	0.00662252	0.0473675		GWAScatalog	Primary biliary cirrhosis	48	7	0.00443089	0.0322975
GWAScatalog	Lumbar spine bone mineral density	54	9	0.00166668	0.012004		GWAScatalog	Cannabis use	10	3	0.00662252	0.0473675		GWAScatalog	Nevus count or cutaneous melanoma	26	5	0.00469381	0.0340771
GWAScatalog	Alcohol dependence	54	9	0.00166668	0.012004		GWAScatalog	Cold sores	10	3	0.00662252	0.0473675		GWAScatalog	Loneliness	102	11	0.00476316	0.0344427
GWAScatalog	Glaucoma	54	9	0.00166668	0.012004		GWAScatalog	Idiopathic pulmonary fibrosis	19	4	0.00662885	0.0473675		GWAScatalog	Fasting blood glucose (BMI interaction)	37	6	0.00484321	0.0348827
GWAScatalog	Disease progression in age-related macular degeneration	87	12	0.00170193	0.0122095		GWAScatalog	Post-traumatic stress disorder	19	4	0.00662885	0.0473675		GWAScatalog	HDL cholesterol levels in current drinkers	117	12	0.0049277	0.0353509
GWAScatalog	Whole-brain volume	11	4	0.00174978	0.0125007		GWAScatalog	Cardiac troponin-I levels	19	4	0.00662885	0.0473675		GWAScatalog	Sum basophil neutrophil counts	132	13	0.0049623	0.035459
GWAScatalog	Neurociticism	99	13	0.00175769	0.0125007		GWAScatalog	Nose size	42	6	0.00692514	0.0492907		GWAScatalog	Number of sexual partners	103	11	0.00512867	0.036504
GWAScatalog	Systolic blood pressure x smoking status (current vs non-current) interaction (2df test)	111	14	0.00176319	0.0125007									GWAScatalog	Broad depression or schizophrenia	17	4	0.00534099	0.0378668
GWAScatalog	Chloride levels	26	6	0.00177858	0.0125456									GWAScatalog	Emphysema imaging phenotypes	38	6	0.00554393	0.0383934
GWAScatalog	Cough in response to angiotensin-converting enzyme inhibitor drugs	18	5	0.00178334	0.0125456									GWAScatalog	Coronary artery calcified atherosclerotic plaque (90 or 130 HU threshold) in type 2 diabetes	27	5	0.00555784	0.0383934
GWAScatalog	Serum metabolite concentrations in chronic kidney disease	35	7	0.00182585	0.0127951									GWAScatalog	Cancer	27	5	0.00555784	0.0383934
GWAScatalog	Intelligence	55	9	0.00190281	0.0132322									GWAScatalog	Metabolite levels (lipoprotein measures)	27	5	0.00555784	0.0383934
GWAScatalog	Epstein-Barr virus copy number in lymphoblastoid cell lines	55	9	0.00190281	0.0132322									GWAScatalog	Hair morphology	9	3	0.0056268	0.0383934
GWAScatalog	Menarche (age at onset)	217	22	0.00206256	0.0142883									GWAScatalog	P wave terminal force	9	3	0.0056268	0.0383934
GWAScatalog	Eosinophil percentage of granulocytes	138	16	0.00210214	0.0145071									GWAScatalog	Skin pigmentation traits	9	3	0.0056268	0.0383934
GWAScatalog	Daytime sleep phenotypes	259	25	0.00211153	0.0145168									GWAScatalog	Monoclonal gammopathy of undetermined significance	9	3	0.0056268	0.0383934
GWAScatalog	Diastolic blood pressure x alcohol consumption (light vs heavy) interaction (2df test)	36	7	0.00216678	0.0147618									GWAScatalog	Bone mineral density (paediatric, lower limb)	9	3	0.0056268	0.0383934
GWAScatalog	Heart rate	36	7	0.00216678	0.0147618									GWAScatalog	Blood cell traits (multivariate analysis)	9	3	0.0056268	0.0383934
GWAScatalog	Diffusing capacity of carbon monoxide	78	11	0.00218139	0.0147618									GWAScatalog	Breast cancer	214	18	0.00585643	0.0398106
GWAScatalog	Medication use (HMG CoA reductase inhibitors)	78	11	0.00218139	0.0147618									GWAScatalog	Monobrow	77	9	0.00606627	0.0410831
GWAScatalog	Serum thyroid-stimulating hormone levels	27	6	0.00218784	0.0147618									GWAScatalog	Triglyceride levels x alcohol consumption (drinkers vs non-drinkers) interaction (2df)	91	10	0.00609288	0.0411099
GWAScatalog	Tonsillectomy	67	10	0.00222532	0.0149591									GWAScatalog	Smoking initiation	51	7	0.00622785	0.041865
GWAScatalog	Medication use (adrenergics, inhalants)	46	8	0.00225488	0.0150463									GWAScatalog	Urinary albumin excretion (no hypertensive medication)	28	5	0.00652822	0.0437222
GWAScatalog	Autism spectrum disorder, attention deficit-hyperactivity disorder, bipolar disorder, major depressive disorder, and schizophrenia (combined)	46	8	0.00225488	0.0150463									GWAScatalog	Metabolite levels (Pyroglutamine)	18	4	0.00663395	0.044267
GWAScatalog	Loneliness	102	13	0.00230468	0.0153223									GWAScatalog	Red blood cell count	234	19	0.006849	0.0455346
GWAScatalog	Response to platinum-based neoadjuvant chemotherapy in cervical cancer	19	5	0.00231808	0.0153552									GWAScatalog	HDL cholesterol levels	154	14	0.00734021	0.0486222
GWAScatalog	Hip shape (DXA scan)	6	3	0.00244892	0.0159704									GWAScatalog	Colorectal cancer	139	13	0.00760953	0.0499092
GWAScatalog	Response to antipsychotic therapy (extrapyramidal side effects)	6	3	0.00244892	0.0159704									GWAScatalog	Asthma (moderate or severe)	29	5	0.00761132	0.0499092
GWAScatalog	Remission after SSRI treatment in MDD or openness	6	3	0.00244892	0.0159704									GWAScatalog	Hair shape	10	3	0.00778069	0.0499092
GWAScatalog	Response to SSRI in MDD or openness	6	3	0.00244892	0.0159704									GWAScatalog	Glucocorticoid-induced osteonecrosis	10	3	0.00778069	0.0499092
GWAScatalog	Body fat mass	57	9	0.00245495	0.0159704									GWAScatalog	Tumor biomarkers	10	3	0.00778069	0.0499092
GWAScatalog	Response to antidepressants (symptom remission)	12	4	0.00251777	0.0163205									GWAScatalog	Immune reponse to smallpox (secreted IL-1beta)	10	3	0.00778069	0.0499092
GWAScatalog	Response to bronchodilator in chronic obstructive pulmonary disease (change in FEV1)	37	7	0.00255482	0.0165018									GWAScatalog	Amyotrophic lateral sclerosis (age of onset)	10	3	0.00778069	0.0499092
GWAScatalog	Adventurousness	141	16	0.00261933	0.0168584									GWAScatalog	Age-related macular degeneration (extreme sampling)	10	3	0.00778069	0.0499092
GWAScatalog	Hematology traits	28	6	0.00266421	0.0170266									GWAScatalog	Myeloid white cell count	124	12	0.00778199	0.0499092
GWAScatalog	Hodgkin's lymphoma	28	6	0.00266421	0.0170266
GWAScatalog	HDL cholesterol levels x alcohol consumption (regular vs non-regular drinkers) interaction (2df)	129	15	0.0027707	0.017645
GWAScatalog	Medication use (thyroid preparations)	117	14	0.00289727	0.0183865
GWAScatalog	Response to fenofibrate (adiponectin levels)	20	5	0.00296051	0.0187224
GWAScatalog	Primary biliary cholangitis	105	13	0.00298416	0.0188037
GWAScatalog	Post bronchodilator FEV1 in COPD	38	7	0.00299409	0.0188037
GWAScatalog	Tuberculosis	70	10	0.00309616	0.0193777
GWAScatalog	Hippocampal volume in Alzheimer's disease dementia	59	9	0.00312705	0.0195038
GWAScatalog	Blood pressure (smoking interaction)	29	6	0.00321425	0.0199108
GWAScatalog	Bilirubin levels	29	6	0.00321425	0.0199108
GWAScatalog	Pursuit maintenance gain	94	12	0.00329344	0.020263
GWAScatalog	Alopecia areata	94	12	0.00329344	0.020263
GWAScatalog	Basophil percentage of granulocytes	49	8	0.00339922	0.0208432
GWAScatalog	Immune response to smallpox vaccine (IL-6)	39	7	0.00348884	0.0211787
GWAScatalog	Cutaneous squamous cell carcinoma	13	4	0.00348894	0.0211787
GWAScatalog	Homeostasis model assessment of beta-cell function (dietary factor interaction)	13	4	0.00348894	0.0211787
GWAScatalog	Corneal astigmatism	60	9	0.00351339	0.021256
GWAScatalog	Systolic blood pressure x smoking status (ever vs never) interaction (2df test)	95	12	0.00359621	0.021613
GWAScatalog	Menopause (age at onset)	95	12	0.00359621	0.021613
GWAScatalog	Venous thromboembolism	21	5	0.00372212	0.0222225
GWAScatalog	Serum metabolite ratios in chronic kidney disease	21	5	0.00372212	0.0222225
GWAScatalog	Basophil percentage of white cells	50	8	0.00386672	0.0230101
GWAScatalog	Alzheimer's disease in APOE e4- carriers	40	7	0.00404342	0.0238273
GWAScatalog	Selective IgA deficiency	40	7	0.00404342	0.0238273
GWAScatalog	Pubertal anthropometrics	40	7	0.00404342	0.0238273
GWAScatalog	Non-response to antidepressants and depression	7	3	0.00412111	0.0238971
GWAScatalog	Menarche and menopause (age at onset)	7	3	0.00412111	0.0238971
GWAScatalog	Clinical laboratory measurements	7	3	0.00412111	0.0238971
GWAScatalog	Beta-2 microglubulin plasma levels	7	3	0.00412111	0.0238971
GWAScatalog	Adverse response to chemotherapy (neutropenia/leucopenia) (all antimicrotubule drugs)	7	3	0.00412111	0.0238971
GWAScatalog	Spherical equivalent or myopia (age of diagnosis)	175	18	0.00430069	0.0248591
GWAScatalog	Trunk fat mass	62	9	0.00439778	0.0253396
GWAScatalog	Optic cup area	31	6	0.00456207	0.0260113
GWAScatalog	Periodontal microbiota	31	6	0.00456207	0.0260113
GWAScatalog	Alcohol use disorder (consumption score)	22	5	0.00461443	0.0260113
GWAScatalog	Coronary artery disease or ischemic stroke	22	5	0.00461443	0.0260113
GWAScatalog	Platelet aggregation	22	5	0.00461443	0.0260113
GWAScatalog	Fibrinogen	41	7	0.00466224	0.0260113
GWAScatalog	Peripheral arterial disease (traffic-related air pollution interaction)	14	4	0.00468633	0.0260113
GWAScatalog	Myocardial infarction (early onset)	14	4	0.00468633	0.0260113
GWAScatalog	Urinary metabolite concentrations in chronic kidney disease	14	4	0.00468633	0.0260113
GWAScatalog	Response to SSRI (symptom remission)	14	4	0.00468633	0.0260113
GWAScatalog	Familial lung adenocarcinoma	14	4	0.00468633	0.0260113
GWAScatalog	Interleukin-6 levels	14	4	0.00468633	0.0260113
GWAScatalog	Longevity	63	9	0.00490044	0.0271167
GWAScatalog	Fasting blood glucose	52	8	0.00494914	0.027303
GWAScatalog	General risk tolerance (MTAG)	248	23	0.00506515	0.0278583
GWAScatalog	Body mass index (joint analysis main effects and physical activity interaction)	87	11	0.00515449	0.028264
GWAScatalog	Body mass index in physically active individuals	76	10	0.00564026	0.0306046
GWAScatalog	Heart rate response to recovery post exercise (10 sec)	23	5	0.00564879	0.0306046
GWAScatalog	Cutaneous malignant melanoma	23	5	0.00564879	0.0306046
GWAScatalog	Contrast sensitivity	23	5	0.00564879	0.0306046
GWAScatalog	Hypertension	101	12	0.00591564	0.031955
GWAScatalog	Food allergy	15	4	0.00613167	0.0327323
GWAScatalog	Psychosis (atypical)	15	4	0.00613167	0.0327323
GWAScatalog	Caffeine consumption	15	4	0.00613167	0.0327323
GWAScatalog	Lipoprotein-associated phospholipase A2 activity and mass	15	4	0.00613167	0.0327323
GWAScatalog	Stroke	77	10	0.00618899	0.0327908
GWAScatalog	Blood metabolite ratios	54	8	0.0062493	0.0327908
GWAScatalog	Protein quantitative trait loci	54	8	0.0062493	0.0327908
GWAScatalog	Cerebral amyloid deposition in APOEe4 non-carriers (PET imaging)	33	6	0.00628539	0.0327908
GWAScatalog	Lung cancer in never smokers	33	6	0.00628539	0.0327908
GWAScatalog	Rapid functional decline in sporadic amyotrophic lateral sclerosis	8	3	0.00634136	0.0327908
GWAScatalog	Acute urticaria and angioedema (non-steroidal anti-inflammatory drug-induced)	8	3	0.00634136	0.0327908
GWAScatalog	Vigorous physical activity	8	3	0.00634136	0.0327908
GWAScatalog	Medication use (salicylic acid and derivatives)	8	3	0.00634136	0.0327908
GWAScatalog	Parental longevity (father's age at death)	8	3	0.00634136	0.0327908
GWAScatalog	IgE grass sensitization	8	3	0.00634136	0.0327908
GWAScatalog	LDL cholesterol levels	102	12	0.0063971	0.0329851
GWAScatalog	Bipolar disorder	656	49	0.00664757	0.0341794
GWAScatalog	Copper levels	66	9	0.00667879	0.0342429
GWAScatalog	Factor VIII levels	24	5	0.00683634	0.0346591
GWAScatalog	Squamous cell carcinoma	24	5	0.00683634	0.0346591
GWAScatalog	Aortic root size	24	5	0.00683634	0.0346591
GWAScatalog	White matter hyperintensity burden	24	5	0.00683634	0.0346591
GWAScatalog	Type 2 diabetes (adjusted for BMI)	44	7	0.00694915	0.0351329
GWAScatalog	Periodontal disease-related phenotype (Socransky)	34	6	0.00730483	0.0368285
GWAScatalog	HDL cholesterol levels in current drinkers	117	13	0.00750459	0.0377308
GWAScatalog	Uterine fibroids	56	8	0.00779316	0.0383799
GWAScatalog	Risk-taking tendency (4-domain principal component model)	92	11	0.007837	0.0383799
GWAScatalog	Excessive daytime sleepiness	16	4	0.00784514	0.0383799
GWAScatalog	Anxiety and stress-related disorders	16	4	0.00784514	0.0383799
GWAScatalog	PEG-asparaginase hypersensitivity without enzyme activity in childhood acute lymphoblastic leukaemia	16	4	0.00784514	0.0383799
GWAScatalog	Esophageal squamous cell carcinoma	16	4	0.00784514	0.0383799
GWAScatalog	Fasting insulin (dietary factor interaction)	16	4	0.00784514	0.0383799
GWAScatalog	Rapid automised naming of letters	16	4	0.00784514	0.0383799
GWAScatalog	Chronic hepatitis B infection	16	4	0.00784514	0.0383799
GWAScatalog	Diastolic blood pressure x smoking status (current vs non-current) interaction (1df test)	16	4	0.00784514	0.0383799
GWAScatalog	Urate levels	80	10	0.00808667	0.0393776
GWAScatalog	Body mass index (age>50)	68	9	0.00811417	0.0393776
GWAScatalog	Photic sneeze reflex	68	9	0.00811417	0.0393776
GWAScatalog	Heart rate response to recovery post exercise (40 sec)	25	5	0.00818791	0.0395241
GWAScatalog	Response to fenofibrate (triglyceride levels)	25	5	0.00818791	0.0395241
GWAScatalog	Triglyceride levels	145	15	0.00822141	0.0395805
GWAScatalog	IgA nephropathy	35	6	0.00843841	0.0404108
GWAScatalog	Myopia (pathological)	35	6	0.00843841	0.0404108
GWAScatalog	Blood urea nitrogen levels	146	15	0.00873757	0.0417334
GWAScatalog	High density lipoprotein cholesterol levels	81	10	0.00880958	0.0419669
GWAScatalog	Morning vs. evening chronotype	46	7	0.00887796	0.0421819
GWAScatalog	Circulating myeloperoxidase levels (serum)	9	3	0.00914893	0.0423604
GWAScatalog	Advanced glycation end-product levels	9	3	0.00914893	0.0423604
GWAScatalog	Bipolar disorder or major depressive disorder	9	3	0.00914893	0.0423604
GWAScatalog	Midgestational circulating levels of PBDEs (fetal genetic effect)	9	3	0.00914893	0.0423604
GWAScatalog	Vogt-Koyanagi-Harada syndrome	9	3	0.00914893	0.0423604
GWAScatalog	Adverse response to chemotherapy (neutropenia/leucopenia) (carboplatin)	9	3	0.00914893	0.0423604
GWAScatalog	Giant cell arteritis	9	3	0.00914893	0.0423604
GWAScatalog	Pneumonia	9	3	0.00914893	0.0423604
GWAScatalog	Hair morphology	9	3	0.00914893	0.0423604
GWAScatalog	Chronic myeloid leukemia	9	3	0.00914893	0.0423604
GWAScatalog	Diastolic blood pressure x smoking status (ever vs never) interaction (2df test)	94	11	0.00917226	0.0423604
GWAScatalog	Waist circumference adjusted for BMI (adjusted for smoking behaviour)	82	10	0.00958096	0.0436406
GWAScatalog	Urinary albumin excretion	58	8	0.00960706	0.0436406
GWAScatalog	Cerebrospinal fluid AB1-42 levels	58	8	0.00960706	0.0436406
GWAScatalog	Brown vs. black hair color	36	6	0.00969273	0.0436406
GWAScatalog	Urate levels in lean individuals	36	6	0.00969273	0.0436406
GWAScatalog	Multisite chronic pain	36	6	0.00969273	0.0436406
GWAScatalog	Beard thickness	36	6	0.00969273	0.0436406
GWAScatalog	C-reactive protein levels or LDL-cholesterol levels (pleiotropy)	26	5	0.00971394	0.0436406
GWAScatalog	Quantitative traits	26	5	0.00971394	0.0436406
GWAScatalog	Chronic obstructive pulmonary disease-related biomarkers	26	5	0.00971394	0.0436406
GWAScatalog	Coronary artery disease or large artery stroke	26	5	0.00971394	0.0436406
GWAScatalog	Severe malaria	17	4	0.00984524	0.0437969
GWAScatalog	Leukocyte telomere length	17	4	0.00984524	0.0437969
GWAScatalog	Non-small cell lung cancer	17	4	0.00984524	0.0437969
GWAScatalog	Homeostasis model assessment of insulin resistance (dietary factor interaction)	17	4	0.00984524	0.0437969
GWAScatalog	Hematological and biochemical traits	37	6	0.0110743	0.0491437
GWAScatalog	Dupuytren's disease	48	7	0.0111725	0.0494586
