# Supplementary material for: A Genome-Wide Association Study of a Korean Population Identifies Genetic Susceptibility to Hypertension Based on Sex-Specific Differences
Source: Genes (Basel). 2021 Nov 16;12(11):1804. doi: 10.3390/genes12111804 (PMC8622776; doi:10.3390/genes12111804)
Supplement: Supplementary file 1 [file genes-12-01804-s001.zip › Supplementary Table S2.xlsx]

## Sheet: Sheet1
Supplementary Table S2: Results of functional enrichment tests with KEGG pathway gene sets
N_genes: number of genes in a gene set, N_overlap: number of intersection of genes in a gene set and input list, P: nominal P value, adjP: multiple testing corrected P value
# Hypertension							# Systolic blood pressure							# Diastolic blood pressure
Category	GeneSet	N_genes	N_overlap	p	adjP		Category	GeneSet	N_genes	N_overlap	p	adjP		Category	GeneSet	N_genes	N_overlap	p	adjP
KEGG	KEGG_ASCORBATE_AND_ALDARATE_METABOLISM	25	12	9.70358e-10	1.80487e-07		KEGG	KEGG_ECM_RECEPTOR_INTERACTION	84	22	2.06982e-12	3.84987e-10		KEGG	KEGG_ASCORBATE_AND_ALDARATE_METABOLISM	25	11	2.52022e-09	2.40835e-07
KEGG	KEGG_RETINOL_METABOLISM	64	17	1.68351e-08	1.56566e-06		KEGG	KEGG_FOCAL_ADHESION	199	31	1.72133e-10	1.60084e-08		KEGG	KEGG_ECM_RECEPTOR_INTERACTION	84	19	2.58963e-09	2.40835e-07
KEGG	KEGG_STARCH_AND_SUCROSE_METABOLISM	52	15	3.45279e-08	1.99032e-06		KEGG	KEGG_ABC_TRANSPORTERS	44	13	1.36776e-08	8.48013e-07		KEGG	KEGG_ABC_TRANSPORTERS	44	12	2.47636e-07	1.53535e-05
KEGG	KEGG_ECM_RECEPTOR_INTERACTION	84	19	4.28026e-08	1.99032e-06		KEGG	KEGG_ASCORBATE_AND_ALDARATE_METABOLISM	25	10	2.39256e-08	1.11254e-06		KEGG	KEGG_FOCAL_ADHESION	199	26	5.83373e-07	2.71269e-05
KEGG	KEGG_OLFACTORY_TRANSDUCTION	387	46	1.46947e-07	5.46642e-06		KEGG	KEGG_PENTOSE_AND_GLUCURONATE_INTERCONVERSIONS	28	10	8.58363e-08	3.19311e-06		KEGG	KEGG_PENTOSE_AND_GLUCURONATE_INTERCONVERSIONS	28	9	1.7414e-06	5.44562e-05
KEGG	KEGG_FOCAL_ADHESION	199	29	4.68691e-07	1.45294e-05		KEGG	KEGG_STEROID_HORMONE_BIOSYNTHESIS	55	12	1.81837e-06	5.63696e-05		KEGG	KEGG_STARCH_AND_SUCROSE_METABOLISM	52	12	1.75665e-06	5.44562e-05
KEGG	KEGG_DRUG_METABOLISM_CYTOCHROME_P450	72	16	6.36005e-07	1.68996e-05		KEGG	KEGG_STARCH_AND_SUCROSE_METABOLISM	52	11	6.7188e-06	0.000178528		KEGG	KEGG_RETINOL_METABOLISM	64	13	3.05783e-06	8.12508e-05
KEGG	KEGG_PENTOSE_AND_GLUCURONATE_INTERCONVERSIONS	28	10	7.37868e-07	1.71554e-05		KEGG	KEGG_VIRAL_MYOCARDITIS	68	12	1.84716e-05	0.000429466		KEGG	KEGG_PORPHYRIN_AND_CHLOROPHYLL_METABOLISM	41	10	7.5203e-06	0.000174847
KEGG	KEGG_DRUG_METABOLISM_OTHER_ENZYMES	51	13	1.35188e-06	2.55932e-05		KEGG	KEGG_METABOLISM_OF_XENOBIOTICS_BY_CYTOCHROME_P450	70	12	2.50273e-05	0.000517231		KEGG	KEGG_ARRHYTHMOGENIC_RIGHT_VENTRICULAR_CARDIOMYOPATHY_ARVC	74	13	1.62833e-05	0.000336522
KEGG	KEGG_PHOSPHATIDYLINOSITOL_SIGNALING_SYSTEM	76	16	1.37598e-06	2.55932e-05		KEGG	KEGG_OLFACTORY_TRANSDUCTION	387	34	2.8574e-05	0.000531476		KEGG	KEGG_STEROID_HORMONE_BIOSYNTHESIS	55	11	2.03942e-05	0.000379332
KEGG	KEGG_METABOLISM_OF_XENOBIOTICS_BY_CYTOCHROME_P450	70	15	2.30911e-06	3.90449e-05		KEGG	KEGG_PORPHYRIN_AND_CHLOROPHYLL_METABOLISM	41	9	3.37855e-05	0.000549061		KEGG	KEGG_METABOLISM_OF_XENOBIOTICS_BY_CYTOCHROME_P450	70	12	4.40319e-05	0.000744539
KEGG	KEGG_PORPHYRIN_AND_CHLOROPHYLL_METABOLISM	41	11	5.10574e-06	7.9139e-05		KEGG	KEGG_DRUG_METABOLISM_OTHER_ENZYMES	51	10	3.54233e-05	0.000549061		KEGG	KEGG_DRUG_METABOLISM_OTHER_ENZYMES	51	10	5.77514e-05	0.000839919
KEGG	KEGG_STEROID_HORMONE_BIOSYNTHESIS	55	12	1.93064e-05	0.00027623		KEGG	KEGG_RETINOL_METABOLISM	64	11	5.27577e-05	0.000754841		KEGG	KEGG_DRUG_METABOLISM_CYTOCHROME_P450	72	12	5.8704e-05	0.000839919
KEGG	KEGG_COMPLEMENT_AND_COAGULATION_CASCADES	69	13	4.60683e-05	0.000584253		KEGG	KEGG_COMPLEMENT_AND_COAGULATION_CASCADES	69	11	0.000107348	0.0014262		KEGG	KEGG_DILATED_CARDIOMYOPATHY	90	13	0.000134527	0.00178728
KEGG	KEGG_TASTE_TRANSDUCTION	51	11	4.78015e-05	0.000584253		KEGG	KEGG_SMALL_CELL_LUNG_CANCER	84	12	0.000157024	0.00184898		KEGG	KEGG_VIRAL_MYOCARDITIS	68	11	0.000155994	0.00193433
KEGG	KEGG_NATURAL_KILLER_CELL_MEDIATED_CYTOTOXICITY	132	19	5.02583e-05	0.000584253		KEGG	KEGG_DRUG_METABOLISM_CYTOCHROME_P450	72	11	0.000159052	0.00184898		KEGG	KEGG_COMPLEMENT_AND_COAGULATION_CASCADES	69	11	0.000178378	0.00207364
KEGG	KEGG_REGULATION_OF_ACTIN_CYTOSKELETON	212	24	0.000274663	0.00300514		KEGG	KEGG_CALCIUM_SIGNALING_PATHWAY	177	18	0.000371476	0.00406438		KEGG	KEGG_OLFACTORY_TRANSDUCTION	387	33	0.000195005	0.00207379
KEGG	KEGG_GLYCOLYSIS_GLUCONEOGENESIS	62	11	0.000302837	0.00312932		KEGG	KEGG_LYSOSOME	121	14	0.000444647	0.00459469		KEGG	KEGG_TIGHT_JUNCTION	132	16	0.000200689	0.00207379
KEGG	KEGG_CALCIUM_SIGNALING_PATHWAY	177	21	0.000342479	0.00335268		KEGG	KEGG_ASTHMA	28	6	0.000809023	0.00791016		KEGG	KEGG_NEUROACTIVE_LIGAND_RECEPTOR_INTERACTION	270	25	0.000330395	0.00323439
KEGG	KEGG_INOSITOL_PHOSPHATE_METABOLISM	54	10	0.000394215	0.00349432		KEGG	KEGG_ARRHYTHMOGENIC_RIGHT_VENTRICULAR_CARDIOMYOPATHY_ARVC	74	10	0.000850555	0.00791016		KEGG	KEGG_HYPERTROPHIC_CARDIOMYOPATHY_HCM	83	11	0.000908634	0.0084503
KEGG	KEGG_CELL_ADHESION_MOLECULES_CAMS	130	17	0.00039452	0.00349432		KEGG	KEGG_AUTOIMMUNE_THYROID_DISEASE	50	8	0.000899266	0.00796493		KEGG	KEGG_TASTE_TRANSDUCTION	51	8	0.00149025	0.0131993
KEGG	KEGG_ASTHMA	28	7	0.000441129	0.00372954		KEGG	KEGG_PATHWAYS_IN_CANCER	325	26	0.000971888	0.00821687		KEGG	KEGG_CALCIUM_SIGNALING_PATHWAY	177	17	0.0018868	0.015952
KEGG	KEGG_BETA_ALANINE_METABOLISM	22	6	0.000688276	0.00556606		KEGG	KEGG_TYPE_I_DIABETES_MELLITUS	41	7	0.00126093	0.010197		KEGG	KEGG_FATTY_ACID_METABOLISM	42	7	0.00203356	0.016183
KEGG	KEGG_ANTIGEN_PROCESSING_AND_PRESENTATION	81	12	0.000901491	0.00698655		KEGG	KEGG_INOSITOL_PHOSPHATE_METABOLISM	54	8	0.00150879	0.0116931		KEGG	KEGG_GLYCOSAMINOGLYCAN_BIOSYNTHESIS_CHONDROITIN_SULFATE	22	5	0.00216965	0.016183
KEGG	KEGG_ONE_CARBON_POOL_BY_FOLATE	17	5	0.00134481	0.0100054		KEGG	KEGG_BETA_ALANINE_METABOLISM	22	5	0.00168073	0.0125047		KEGG	KEGG_FC_EPSILON_RI_SIGNALING_PATHWAY	79	10	0.00217514	0.016183
KEGG	KEGG_PATHWAYS_IN_CANCER	325	30	0.00164106	0.0115598		KEGG	KEGG_PROXIMAL_TUBULE_BICARBONATE_RECLAMATION	23	5	0.00207585	0.0148503		KEGG	KEGG_AXON_GUIDANCE	129	13	0.0040829	0.0289682
KEGG	KEGG_VALINE_LEUCINE_AND_ISOLEUCINE_DEGRADATION	44	8	0.00167803	0.0115598		KEGG	KEGG_CELL_ADHESION_MOLECULES_CAMS	130	13	0.00267202	0.0181403		KEGG	KEGG_ADHERENS_JUNCTION	73	9	0.00425589	0.0289682
KEGG	KEGG_GALACTOSE_METABOLISM	26	6	0.00177858	0.0117106		KEGG	KEGG_ALLOGRAFT_REJECTION	35	6	0.00273079	0.0181403		KEGG	KEGG_CELL_ADHESION_MOLECULES_CAMS	130	13	0.0043608	0.0289682
KEGG	KEGG_ALLOGRAFT_REJECTION	35	7	0.00182585	0.0117106		KEGG	KEGG_MATURITY_ONSET_DIABETES_OF_THE_YOUNG	25	5	0.00306268	0.0196434		KEGG	KEGG_NATURAL_KILLER_CELL_MEDIATED_CYTOTOXICITY	132	13	0.0049623	0.0318272
KEGG	KEGG_VIRAL_MYOCARDITIS	68	10	0.00249036	0.0152088		KEGG	KEGG_OTHER_GLYCAN_DEGRADATION	16	4	0.00343224	0.0212799		KEGG	KEGG_STEROID_BIOSYNTHESIS	17	4	0.00534099	0.0330601
KEGG	KEGG_GRAFT_VERSUS_HOST_DISEASE	37	7	0.00255482	0.0152088		KEGG	KEGG_GRAFT_VERSUS_HOST_DISEASE	37	6	0.0036488	0.0218928		KEGG	KEGG_PHOSPHATIDYLINOSITOL_SIGNALING_SYSTEM	76	9	0.00556648	0.0330601
KEGG	KEGG_HOMOLOGOUS_RECOMBINATION	28	6	0.00266421	0.0152088		KEGG	KEGG_ANTIGEN_PROCESSING_AND_PRESENTATION	81	9	0.00584508	0.0333758		KEGG	KEGG_ENDOCYTOSIS	181	16	0.00568775	0.0330601
KEGG	KEGG_ENDOCYTOSIS	181	19	0.00272154	0.0152088		KEGG	KEGG_PURINE_METABOLISM	159	14	0.00592151	0.0333758		KEGG	KEGG_INOSITOL_PHOSPHATE_METABOLISM	54	7	0.0085182	0.0480117
KEGG	KEGG_PPAR_SIGNALING_PATHWAY	69	10	0.00278011	0.0152088		KEGG	KEGG_REGULATION_OF_ACTIN_CYTOSKELETON	212	17	0.00663813	0.0358485		KEGG	KEGG_HUNTINGTONS_DISEASE	174	15	0.00906857	0.0496104
KEGG	KEGG_AUTOIMMUNE_THYROID_DISEASE	50	8	0.00386672	0.0205488		KEGG	KEGG_TYROSINE_METABOLISM	42	6	0.00692514	0.0358485
KEGG	KEGG_ARRHYTHMOGENIC_RIGHT_VENTRICULAR_CARDIOMYOPATHY_ARVC	74	10	0.00465705	0.0240614		KEGG	KEGG_BASAL_CELL_CARCINOMA	55	7	0.00693841	0.0358485
KEGG	KEGG_FATTY_ACID_METABOLISM	42	7	0.00534977	0.0268935		KEGG	KEGG_ENDOCYTOSIS	181	15	0.00776873	0.0390536
KEGG	KEGG_VASCULAR_SMOOTH_MUSCLE_CONTRACTION	115	13	0.00650879	0.0318588		KEGG	KEGG_APOPTOSIS	87	9	0.00925723	0.0453117
KEGG	KEGG_BUTANOATE_METABOLISM	34	6	0.00730483	0.0348384		KEGG	KEGG_PROPANOATE_METABOLISM	33	5	0.0104464	0.0498213
KEGG	KEGG_HYPERTROPHIC_CARDIOMYOPATHY_HCM	83	10	0.0104028	0.048373
KEGG	KEGG_FC_GAMMA_R_MEDIATED_PHAGOCYTOSIS	96	11	0.0106765	0.048435
