# Supplementary material for: A Genome-Wide Association Study of a Korean Population Identifies Genetic Susceptibility to Hypertension Based on Sex-Specific Differences
Source: Genes (Basel). 2021 Nov 16;12(11):1804. doi: 10.3390/genes12111804 (PMC8622776; doi:10.3390/genes12111804)
Supplement: Supplementary file 1 [file genes-12-01804-s001.zip › Supplementary Table S3.xlsx]

## Sheet: Supplementary Table 3
Supplementary Table S3: Variants of INO80 in GWAS catalog database
Variant and risk allele	P-value	RAF	OR	Beta	Mapped gene	Trait(s)	Location
rs112925537-<b>A</b>	8 x 10-6	NA	NA	0.204 unit decrease	INO80	pulse pressure measurement	15:41042016
rs112925537-<b>A</b>	2 x 10-10	NA	NA	0.413 unit decrease	INO80	systolic blood pressure	15:41042016
rs112925537-<b>A</b>	2 x 10-8	NA	NA	0.204 unit decrease	INO80	diastolic blood pressure	15:41042016
rs28866311-<b>?</b>	2 x 10-17	NR	NA	NA	INO80, CIBAR1P1	systolic blood pressure	15:41149997
RAF: risk allele frequency
OR: odds ratio
Beta: beta coefficient
Location: genomic position. Chromosome:base-pair position
NR: not reported
NA: not available
